# Supplementary material for: The genes significantly associated with an improved prognosis and long-term survival of glioblastoma
Source: PLoS One. 2023 Nov 29;18(11):e0295061. doi: 10.1371/journal.pone.0295061 (PMC10686432; doi:10.1371/journal.pone.0295061)
Supplement: S1 Data — (XLSX) [file pone.0295061.s001.xlsx]

## Sheet: Study patients from TCGA
Case	Group	Diagnosis	TCGA	Age_at_pathology	Sex	OS	OS_time_months	OS_median	OS_24_month	PFS	PFS_time_months	Karnofsky	Radiation	Adjuvant_therapy_2	@@@Wnt_gene	ADAM22	AEBP1	ATP5C1	C13orf18_4	C13orf18	C1RL	CBR1	CCL2	CHI3L1	CHL1	CHST2	CLEC5A	DHRS2	DYNLT3	EFEMP2	EMP3	F3	FBXO17	FLJ11286	MSN	NSUN5	PDPN	PGCP	PPCS	RAC3	SERPING1	SHANK1	SLC25A20	SLC2A10	STEAP3	SWAP70	TIMP1	TMEM22	TRIP6
1	1	5	TCGA-02-0003-01	50	0	1	4.8	0	0	1	1.33333	100	1	0	#NULL!	4.18417	8.35843	10.9865	0	5.56366	6.66388	7.31944	9.70807	9.07428	3.93442	8.26984	4.49655	4.00691	9.91824	7.03533	8.63746	7.09944	4.5843	7.64286	9.50513	5.83781	7.06227	6.63614	9.19898	4.8279	9.69672	4.51031	5.65211	6.01734	5.90453	7.30181	11.9592	5.53252	6.36585
2	1	5	TCGA-02-0004-01	59	0	1	11.5	0	0	1	10.4667	80	1	0	#NULL!	3.86861	12.1302	11.4371	1	6.33172	8.11578	7.99319	10.2058	12.7088	8.32607	8.82057	6.59402	4.02506	10.0575	9.67551	9.71557	8.23106	6.07249	8.68236	10.2585	7.57412	8.84098	8.78106	9.23774	4.40235	10.0204	4.56635	7.19274	9.6643	7.54064	7.30692	12.7214	7.83861	8.49723
3	1	5	TCGA-02-0009-01	61	1	1	10.7333	0	0	1	8.8	80	1	0	#NULL!	4.06686	9.57933	11.3777	3	9.28854	6.05837	7.07145	8.71696	8.98727	4.95146	6.45376	4.89372	5.41048	10.1635	7.95911	8.15039	6.60931	4.84726	7.41038	8.74934	7.43724	6.31148	7.52244	9.18701	4.18295	9.09075	4.34396	5.9657	7.97269	6.35666	6.65313	12.0715	5.1644	7.12256
4	1	5	TCGA-02-0011-01	18	1	1	21	1	0	1	4.83333	80	1	0	#NULL!	5.06744	4.59149	11.76	1	6.00844	5.7495	6.46914	4.10314	3.89263	7.06347	6.55169	3.77343	4.44551	8.34364	5.26589	9.01011	3.33497	4.70556	8.54018	10.3479	7.47751	4.15923	4.52075	8.97561	4.29703	4.09743	4.83606	6.60598	4.19445	5.62515	9.1266	9.58233	5.8693	8.0468
5	1	5	TCGA-02-0014-01	25	0	1	83.7333	1	1	1	74.7667	100	1	0	#NULL!	4.61835	5.50108	12.4646	0	4.06767	4.34019	4.20266	5.24997	9.28042	4.91662	5.81221	3.88884	5.68479	6.31844	4.6202	5.42145	5.33771	4.4292	4.87701	6.45866	5.93901	4.37036	4.83681	7.80903	5.27135	5.24271	4.51351	4.43322	4.36651	4.34173	4.66834	8.61743	4.9275	4.89676
6	1	5	TCGA-02-0015-01	50	0	1	20.9	1	0	1	15.2	80	1	0	#NULL!	4.15216	8.42516	11.9022	3	7.35758	6.45085	7.8728	10.591	12.5132	10.0592	8.94881	5.17662	4.11386	9.7965	8.23927	10.1018	8.04533	6.48123	7.63506	10.3592	7.40688	10.417	6.47997	8.67834	5.05509	8.40988	4.49516	4.96413	8.09633	8.18801	7.23822	12.5667	6.63008	8.5057
7	1	5	TCGA-02-0016-01	50	0	1	88.2667	1	1	1	56.6333	100	1	0	#NULL!	4.48579	9.03963	11.3859	3	7.62841	5.97046	8.72297	7.23116	12.1982	5.71332	7.87236	6.11456	4.14083	8.98959	7.26908	8.78643	9.07605	6.63621	8.93167	9.6855	7.28743	8.00934	5.75547	8.19743	4.77558	6.80274	4.5473	6.06802	8.8632	6.55941	7.42764	10.7794	8.39046	8.2381
8	1	5	TCGA-02-0023-01	38	1	1	20.4	1	0	1	14.5	80	1	0	#NULL!	4.15865	8.92224	10.8904	2	7.00111	6.84381	8.24794	7.86752	12.8122	9.80362	8.37099	5.50336	4.29529	9.5078	7.90678	9.80941	8.99195	6.50367	9.16403	9.76254	6.88604	7.813	6.91436	8.40082	4.34166	10.0119	4.53361	6.28461	7.97726	6.97824	7.14294	11.3561	8.63698	8.00784
9	1	5	TCGA-02-0025-01	47	0	1	43.3333	1	1	1	21.8667	100	1	0	#NULL!	4.39376	10.926	11.0095	0	4.70016	7.06637	7.68191	11.2189	12.8547	5.01274	6.86873	7.00859	3.98922	10.6928	7.95245	9.16447	6.47107	6.27827	8.05555	10.6943	6.64049	5.4636	6.83226	8.92378	4.91356	8.87732	4.59227	5.72329	8.99715	8.41121	7.47549	12.0353	5.69583	8.32775
10	1	5	TCGA-02-0026-01	27	0	1	24.9333	1	1	1	15.4	80	1	0	#NULL!	4.38222	5.86096	11.5843	0	4.68679	5.70843	6.31577	6.95359	10.5363	8.16923	7.93495	5.18959	5.19706	7.69161	5.55943	7.26484	7.77858	4.23122	6.27904	8.49033	5.08189	5.44744	5.28444	7.60783	5.05113	8.04141	4.68254	5.68382	4.74632	6.51132	6.17057	11.3822	6.63329	6.70166
11	1	5	TCGA-02-0027-01	33	1	1	12.3333	0	0	1	8.56667	100	1	0	#NULL!	4.07634	8.26201	11.3393	0	5.51696	7.29829	7.5849	11.542	7.8903	5.96393	6.84446	6.46704	4.07307	9.89373	7.84962	9.33386	8.48075	5.00065	7.91417	10.7145	6.40029	7.26259	7.91279	9.54339	4.24915	10.2938	4.50151	7.3626	7.10922	6.1754	8.36266	10.5675	6.84657	7.52167
12	1	5	TCGA-02-0033-01	54	0	1	2.86667	0	0	1	1.06667	100	1	0	#NULL!	4.66505	5.86059	11.8079	0	5.00692	4.48874	8.76382	9.8427	6.51252	5.03959	6.11332	5.3409	4.30284	9.55946	5.36194	7.21596	7.53063	4.91761	5.33371	6.36731	5.50836	5.15303	7.09944	10.0645	4.95806	6.69758	4.76019	5.84852	5.89408	4.81345	5.88207	10.3925	5.05732	5.36881
13	1	5	TCGA-02-0034-01	60	0	1	14.3333	1	0	1	12.8667	80	1	0	#NULL!	4.6215	8.48662	8.06689	0	5.28354	5.68278	5.54627	8.53861	4.61982	4.59459	5.42871	5.5963	4.37554	8.07794	6.82072	8.12311	7.99954	5.59643	6.71117	9.36889	5.50127	5.86383	5.14767	6.67361	5.01667	9.5463	5.33131	5.35804	5.41385	5.16727	5.48514	9.57055	4.61818	5.64002
14	1	5	TCGA-02-0038-01	48	1	1	10.8667	0	0	1	7.96667	80	1	0	#NULL!	4.35181	4.46331	11.504	0	3.84383	6.54892	7.83394	4.41353	3.55257	4.24945	4.03735	3.93888	4.38415	9.81699	4.39474	8.82543	5.06823	5.0335	7.05191	9.93966	8.53987	4.18177	4.61109	9.29463	4.57072	4.29875	4.70946	5.56118	4.03169	6.32957	7.30423	11.0088	7.97721	8.08746
15	1	5	TCGA-02-0039-01	54	0	1	10.6667	0	0	1	3.4	60	1	0	#NULL!	4.34482	9.68773	10.7517	2	6.85931	7.1487	8.84615	10.6937	13.6011	8.91708	9.93827	6.91501	4.02909	10.4121	7.93069	10.5678	9.16226	6.29989	8.80948	10.7251	6.69393	10.0732	7.5134	9.39079	4.25729	9.85028	4.43336	6.75457	7.95522	8.83585	7.93734	12.7656	8.72739	8.35881
16	1	5	TCGA-02-0046-01	61	0	1	6.96667	0	0	1	6.5	60	1	0	#NULL!	4.40124	7.69106	11.1068	0	4.56494	4.88256	10.0559	9.17054	7.51892	4.48761	7.6499	5.41037	4.29043	10.5579	5.83393	6.91356	6.28842	4.95215	6.00628	7.54139	6.42106	6.119	6.26812	9.53902	5.44101	7.71336	4.30882	6.02987	5.92263	4.77103	5.71584	11.7088	5.72782	5.71355
17	1	5	TCGA-02-0047-01	78	0	1	14.9333	1	0	1	1.9	80	1	0	#NULL!	4.60961	4.38575	12.5189	0	3.86316	7.07482	7.60079	4.75774	3.4091	3.92647	6.57239	4.01104	4.4652	8.99449	4.22651	3.96204	6.97419	4.88824	4.60923	4.86864	7.66688	3.6085	5.89952	8.37634	4.93661	4.25244	4.50893	6.32308	5.89679	7.32952	6.82356	7.65226	6.3635	7.2441
18	1	5	TCGA-02-0048-01	80	0	1	3.26667	0	0	1	0.766667	#NULL!	1	0	#NULL!	4.04769	8.11292	11.3573	3	7.59171	4.76888	8.88901	5.73199	7.83745	8.83489	7.55414	5.18594	4.18705	9.27419	7.55698	8.75152	8.05427	6.6681	8.64684	9.89453	6.95266	8.24087	7.67197	8.88967	5.09928	7.31135	4.29099	7.26573	8.64141	6.37223	6.04884	10.3714	7.9168	7.53784
19	1	5	TCGA-02-0051-01	43	0	1	15.3	1	0	1	2.96667	100	1	0	#NULL!	3.88275	6.37997	11.247	0	5.39329	6.50393	7.95359	10.2074	11.9834	4.39658	7.54993	6.67955	4.52318	10.5013	7.1233	10.8928	7.69149	6.33082	7.74847	10.0377	7.24583	6.38503	6.8555	9.37262	4.85912	7.30544	4.44344	5.58417	6.60549	7.55613	6.79228	12.4158	7.21782	7.85828
20	1	5	TCGA-02-0052-01	49	0	1	12.7667	1	0	1	6.8	80	1	0	#NULL!	4.66237	8.98487	10.9259	0	4.99712	7.88705	7.29374	6.19394	9.34062	4.2472	8.12231	4.2663	7.09299	8.16377	7.04105	7.10468	8.28531	6.47481	7.42729	9.83096	7.28719	6.74729	6.82819	9.5466	4.93247	8.9851	4.42494	5.35215	7.45559	6.52899	7.29046	11.2295	7.16942	6.45185
21	1	5	TCGA-02-0054-01	44	1	1	6.63333	0	0	1	2.4	80	1	0	#NULL!	4.46742	5.76762	11.5661	0	4.77488	5.06551	5.77924	8.36289	9.67684	7.34356	6.25561	5.48425	4.58619	8.47357	5.81922	5.67513	4.99562	4.82562	6.90311	7.4285	6.81881	4.45449	6.84351	10.0153	4.98781	8.53872	4.95425	5.6335	5.63345	5.39266	5.44355	11.9879	5.74571	6.22987
22	1	5	TCGA-02-0058-01	28	1	1	8.46667	0	0	1	5.73333	80	1	0	#NULL!	4.45883	5.75991	11.6217	1	6.09768	4.91695	6.88896	6.82852	9.31456	4.09017	9.16738	4.98663	4.10475	7.73495	4.70109	6.41754	4.42622	4.58543	5.95868	8.12904	5.97093	4.26395	7.20201	9.1219	5.26675	6.59112	4.74217	5.57743	5.28137	6.24627	6.09679	9.79362	4.39355	6.20419
23	1	5	TCGA-02-0059-01	68	1	1	9.7	0	0	1	0.7	80	1	0	#NULL!	4.14121	8.9646	11.21	1	6.54652	6.80006	8.12533	9.27101	12.698	8.94121	9.32262	6.87219	4.18062	10.4779	7.85727	10.5488	6.76904	5.1448	7.69996	10.2681	7.43399	9.32506	6.85037	9.5343	4.41608	8.82518	4.74887	6.03141	7.10083	8.13746	6.95859	12.5948	7.55817	7.96351
24	1	5	TCGA-02-0060-01	66	1	1	6.1	0	0	1	6.1	80	1	0	#NULL!	4.03392	8.70402	11.0597	0	5.36329	7.43719	7.27803	11.3554	6.98061	4.94015	6.65415	5.21674	4.12251	9.43147	7.87616	9.72856	7.90589	5.11952	7.21592	10.2998	6.61387	6.49221	7.9855	9.37403	4.12746	10.7173	4.42225	7.49524	7.79875	6.20696	7.68392	11.8919	5.47466	7.48767
25	1	5	TCGA-02-0064-01	50	0	1	20	1	0	1	16.5333	100	1	0	#NULL!	4.26336	10.4601	10.9791	2	7.02998	8.79504	8.45354	10.4588	13.0809	11.0063	8.98263	7.06511	4.03856	10.5035	8.37763	10.5854	9.24576	6.9347	8.60997	10.6735	6.8847	10.3006	8.02657	8.8732	4.23697	11.3336	4.33162	7.60609	7.43161	8.92719	7.93586	12.6459	7.54263	8.24042
26	1	5	TCGA-02-0068-01	57	0	1	26.8	1	1	1	5.83333	80	1	0	#NULL!	4.24258	9.73387	10.9842	1	6.1079	8.46267	8.67351	11.2186	12.7702	9.79434	9.58082	6.40692	3.86587	9.91005	8.41423	10.8728	9.33901	6.57201	8.87845	10.4599	6.3908	8.45088	7.46516	9.04869	4.36584	9.87393	4.64507	7.28132	8.83367	8.22226	7.587	11.8115	8.46963	8.10431
27	1	5	TCGA-02-0069-01	31	1	0	29.1	1	1	1	29.1	80	1	0	#NULL!	4.48896	7.73542	12.0363	1	5.81544	4.63072	7.35771	6.04056	4.62483	4.50645	7.28467	3.93903	4.31	7.61871	7.16468	6.36009	7.68131	5.94959	5.79467	8.72693	5.18292	4.53522	5.80571	7.00005	4.89833	7.93767	4.42347	6.5464	6.50579	4.44172	5.90616	10.965	5.17442	4.83179
28	1	5	TCGA-02-0070-01	70	0	0	25.4	1	1	1	25.4	80	1	0	#NULL!	4.44302	9.13228	10.619	2	6.81649	8.25078	8.03888	9.95647	12.905	9.38211	9.37333	5.9653	4.15992	10.268	8.2006	10.4734	8.92672	6.41223	8.43105	9.83825	6.61353	9.72698	6.47497	8.09759	4.30179	9.81253	4.56806	6.53485	7.44292	7.78572	6.80424	12.0926	6.9895	8.12039
29	1	5	TCGA-02-0071-01	53	0	1	5.56667	0	0	1	0.266667	80	1	0	#NULL!	4.54995	9.90958	10.7086	3	7.59807	8.15279	8.01485	10.4976	13.7527	10.4655	8.78572	6.67395	3.98648	10.2139	7.70769	9.32361	9.89773	7.31777	8.09614	10.5776	6.76014	9.55305	7.24656	8.60388	4.51932	9.30943	4.04329	7.15325	7.65685	8.44643	7.89983	11.9532	8.19955	8.07355
30	1	5	TCGA-02-0074-01	68	1	1	10.3333	0	0	1	5.13333	80	1	0	#NULL!	4.57512	9.40792	11.3236	0	5.69117	6.6354	8.71767	8.21329	11.0277	9.48277	8.00245	6.24198	3.95922	9.39501	7.06031	8.44406	8.32432	6.87461	7.32639	9.97134	6.8337	8.5741	6.73045	8.41024	5.73111	7.49515	4.15558	7.33894	6.86232	6.2728	6.96618	11.3852	7.00075	6.67452
31	1	5	TCGA-02-0075-01	63	0	1	21.1333	1	0	1	11.2	80	1	0	#NULL!	4.52773	8.34254	10.7993	3	7.98152	7.12679	8.46202	9.13365	13.3779	10.66	9.82747	6.90401	3.96124	10.9321	7.89779	9.51747	8.77031	5.79761	8.27049	10.7603	7.27607	9.4473	7.85386	8.65048	4.36802	9.57648	4.23517	6.86702	8.1518	8.25351	7.73567	12.5177	7.88094	8.22005
32	1	5	TCGA-02-0079-01	57	0	1	27.6333	1	1	1	26.6	80	1	0	#NULL!	4.17467	9.44185	10.2705	0	5.22366	7.86852	7.13143	10.464	12.8695	7.65651	8.69067	5.93421	4.08018	9.56594	7.25528	9.53098	8.07078	4.51711	7.34299	10.3538	6.81376	7.68416	6.08801	7.34527	4.38229	11.5087	4.76798	6.00262	7.87098	8.11331	7.06883	11.164	6.94024	7.16072
33	1	5	TCGA-02-0084-01	36	1	1	12.8	1	0	0	12.8	80	0	0	#NULL!	4.55779	9.3721	10.8366	0	5.17654	6.39514	6.03444	9.59283	9.43882	6.5111	6.7732	4.21145	4.75589	7.67693	5.20026	5.78322	8.46109	4.32338	6.81693	8.89779	5.3459	5.70904	5.66363	8.26847	4.57857	8.51628	4.68136	4.78084	5.63218	6.29991	6.49617	8.12898	4.37977	7.22594
34	1	5	TCGA-02-0085-01	63	1	1	52.0333	1	1	1	32.5333	80	1	0	#NULL!	4.15342	9.99896	11.2144	1	5.82365	7.6191	8.4508	10.4607	11.9181	9.16043	8.61454	5.30373	4.19871	9.8553	8.35944	9.85702	8.1482	6.04906	7.91759	10.2061	6.00886	7.98485	7.2805	8.58946	4.62236	9.789	4.50744	7.0344	7.79129	7.82914	7.25636	12.2819	7.48433	8.44759
35	1	5	TCGA-02-0086-01	45	1	1	8.93333	0	0	1	3.23333	100	1	0	#NULL!	3.8792	7.45172	11.7235	3	8.24893	7.72968	8.92545	10.7866	13.3746	10.2138	9.90705	6.89947	3.97007	10.6347	8.08245	10.4177	8.69424	6.32291	8.6271	10.4926	7.54088	10.0971	7.66285	8.81699	4.17513	8.60302	4.26434	7.24273	8.33441	9.03624	7.51479	13.0809	8.6632	8.904
36	1	5	TCGA-02-0087-01	27	1	0	58.5667	1	1	1	58.5667	80	1	0	#NULL!	4.71634	9.69353	11.3083	0	5.1029	6.33704	5.25737	7.00299	5.2305	4.16771	7.73931	3.93116	4.37256	6.21595	5.291	4.82761	6.70855	4.39713	6.62146	7.99873	5.2973	4.44062	5.25155	6.32429	4.32253	7.44685	4.73605	5.75962	4.90085	5.19588	5.47638	6.65458	5.31995	7.41091
37	1	5	TCGA-02-0104-01	29	1	1	65.9	1	1	1	48.5667	80	1	0	#NULL!	4.38338	5.39849	12.1856	0	4.23478	4.22449	4.82127	5.65289	7.09751	5.04862	5.88087	3.81929	6.74904	5.66237	4.59727	5.02613	5.40887	4.30552	4.94929	5.50261	5.18612	4.51496	4.85492	6.97504	5.60067	6.4098	5.10054	4.33117	4.06496	4.87798	4.29425	8.29283	4.82145	5.29876
38	1	5	TCGA-02-0106-01	54	0	1	11.8333	0	0	1	6.53333	80	1	0	#NULL!	4.52015	9.53546	11.445	1	6.38176	6.85556	8.46956	11.3694	12.1986	9.13153	9.349	6.83473	4.12665	10.3065	8.03242	10.1033	8.11959	6.52335	8.48407	10.2113	7.9611	9.32961	6.61188	8.84872	4.79176	7.02951	4.35591	5.61295	8.41335	9.28418	7.71228	12.12	8.35848	9.18429
39	1	5	TCGA-02-0111-01	56	0	1	23.5	1	0	1	2.46667	80	1	0	#NULL!	4.14373	9.0999	11.6311	2	6.81798	7.37361	8.4769	11.1654	13.049	9.76884	10.1764	6.65673	4.1654	10.1394	8.00592	10.6421	8.43863	6.07068	8.08268	10.1126	6.84905	9.9214	7.73153	8.71496	4.41308	10.3157	4.40459	6.45693	7.80588	7.96489	7.62222	13.2632	7.66767	8.36028
40	1	5	TCGA-02-0115-01	52	0	1	15.8667	1	0	1	3.03333	80	1	0	#NULL!	4.59692	7.9967	11.8712	3	7.46797	6.20281	9.66218	9.37618	13.0727	10.3064	9.69376	5.15503	4.13051	10.8371	7.63141	9.22683	9.95232	5.30375	9.59825	9.73579	7.17483	7.53288	7.62169	8.93704	4.14112	9.93128	4.38461	7.73107	8.1056	7.771	7.94462	12.4335	9.08688	9.01577
41	1	5	TCGA-02-0258-01	36	1	1	16.7667	1	0	1	16.7667	#NULL!	1	0	#NULL!	4.69918	7.43809	11.4323	0	4.03284	4.35198	3.63016	5.48733	5.31655	5.01278	7.19222	3.84589	4.66399	6.96548	4.77872	4.12954	4.92504	4.34528	6.93035	6.95618	4.40031	3.85094	4.31435	6.77996	4.98877	5.46342	4.56405	4.4127	5.06769	4.79061	4.16834	8.22933	4.38616	5.61549
42	1	5	TCGA-02-0260-01	54	0	1	17.1667	1	0	1	17.1667	#NULL!	1	0	#NULL!	4.38236	9.6318	10.4209	1	5.79373	6.25746	7.13738	6.63293	12.059	9.50995	7.57627	5.06224	4.34307	8.84291	8.27028	8.64821	8.03644	8.31621	8.71431	9.51437	7.36752	8.12236	5.77252	7.83358	4.5805	8.09898	4.55265	5.85435	7.08199	5.97421	6.02625	11.4207	7.79229	8.32583
43	1	5	TCGA-02-0266-01	14	0	1	17.9667	1	0	1	9.76667	#NULL!	1	0	#NULL!	4.2649	7.52646	11.0031	0	5.6847	5.26474	8.06088	10.5961	12.5495	7.67392	8.66496	5.37048	4.1988	11.2438	8.33032	10.3279	8.40814	5.7396	7.12807	10.6091	7.44358	8.8929	6.4183	8.0539	4.73468	8.97403	4.62278	5.27392	9.16488	7.35143	5.69733	12.472	6.39744	8.61839
44	1	5	TCGA-02-0269-01	68	0	1	10.9	0	0	1	3.3	#NULL!	1	0	#NULL!	4.23179	10.7541	10.2623	2	7.24837	5.80764	7.89757	5.60177	12.6522	10.0206	8.32618	5.40914	4.09073	9.15732	8.03821	9.70399	9.00383	7.76044	9.7655	10.1013	7.10575	9.15407	6.78566	8.37179	4.49178	8.22875	4.31367	6.85521	8.4677	7.69147	7.42309	11.1438	7.92446	8.77861
45	1	5	TCGA-02-0271-01	26	0	1	14.6667	1	0	0	14.6667	#NULL!	1	0	#NULL!	4.32878	9.54124	11.4782	1	6.21649	7.01118	7.90046	10.9584	13.2597	8.24027	9.50281	5.19116	4.05902	10.3852	8.44052	10.4836	7.92393	6.22033	8.22583	10.9366	7.86373	8.24788	6.60149	8.4968	4.16416	9.68574	4.30823	6.34768	8.13762	7.71309	7.77345	12.7922	8.50443	8.63655
46	1	5	TCGA-02-0281-01	78	1	1	4.03333	0	0	1	4.03333	#NULL!	1	0	#NULL!	4.21742	8.93927	11.0933	2	6.67125	4.9525	6.47513	7.94288	9.88898	5.2424	8.38041	4.54083	4.16523	9.15344	7.00067	7.99953	7.07372	6.79303	7.53294	9.93228	6.94166	6.28942	5.46229	6.76821	4.71038	5.38575	4.26114	5.60069	6.17303	6.00379	6.19256	10.9753	6.82061	5.85299
47	1	5	TCGA-02-0285-01	50	1	1	14.0667	1	0	1	14.0667	#NULL!	1	0	#NULL!	4.15247	9.82559	10.8301	1	6.34022	7.24109	8.24488	9.87502	13.1368	9.85352	8.46382	6.50869	4.19151	9.50848	8.06025	10.1767	9.01021	7.10111	8.34531	9.72302	6.82519	9.06147	6.60901	8.40045	4.3526	9.74098	4.39976	6.84363	7.4479	7.82624	6.95347	11.7115	7.83234	8.7868
48	1	5	TCGA-02-0289-01	57	0	1	14.4	1	0	1	8.16667	80	1	0	#NULL!	4.52843	10.9171	10.4737	2	7.30256	6.62541	8.06491	8.64691	12.3245	10.0201	8.46745	4.83131	3.97644	9.38075	8.42266	9.98934	8.67814	7.96217	8.86268	9.708	6.76912	8.84616	7.17076	8.07238	4.24338	9.40084	4.381	6.24314	8.28093	6.92167	7.10575	11.4849	6.24579	9.06334
49	1	5	TCGA-02-0290-01	49	0	1	16.1667	1	0	1	12.4667	80	1	0	#NULL!	4.29554	9.86116	10.3316	1	6.05772	5.82667	7.5357	8.82769	12.4686	8.93574	8.16773	5.14875	4.37406	10.0682	7.69506	9.44215	9.01177	5.51269	6.73277	8.60311	6.03898	8.49305	6.92243	7.41016	4.65659	8.53302	4.537	5.97591	6.68515	7.32181	6.17208	11.3384	7.1593	7.53334
50	1	5	TCGA-02-0317-01	40	0	1	12.4	0	0	1	7.93333	80	1	0	#NULL!	4.4277	10.002	10.722	2	6.95956	6.68536	8.31594	5.40181	12.3189	9.19232	9.11853	5.5632	4.12941	8.76388	8.68292	9.23031	8.36807	6.9163	8.51624	9.14955	7.10421	9.24868	5.02971	8.22957	4.46215	6.55434	4.67161	6.39823	8.83172	7.57144	7.13169	11.7247	8.85269	8.7249
51	1	5	TCGA-02-0321-01	74	0	1	10.0333	0	0	1	2.43333	80	1	0	#NULL!	4.35859	10.5739	10.3879	0	5.51495	8.37779	9.16374	10.6984	13.0054	9.43938	8.9549	5.18576	4.94391	10.1313	8.69518	9.20308	8.04961	5.96996	8.45144	10.1742	7.16499	8.95562	6.82087	8.37968	4.39253	9.54338	4.27386	6.41515	8.04333	8.86005	6.65481	12.154	7.95183	8.44324
52	1	5	TCGA-02-0324-01	69	1	1	7.83333	0	0	1	5.46667	80	1	0	#NULL!	4.48252	7.92251	9.64655	0	5.61287	5.23561	6.11238	8.33834	12.554	7.00904	6.4995	4.88015	4.31085	6.96757	6.46155	7.69672	5.46956	5.78085	6.22165	6.99441	5.59593	6.47006	5.6367	6.43708	4.73299	7.28908	5.33193	5.31079	6.63937	6.47769	5.7287	11.1896	5.74692	6.45474
53	1	5	TCGA-02-0325-01	61	0	1	10.7667	0	0	1	9.46667	80	1	0	#NULL!	4.45526	10.5751	10.4108	0	4.85256	7.28127	8.84067	9.37028	10.7695	5.98307	7.42593	6.01331	4.01395	9.20023	8.18576	8.60857	7.95001	7.08931	8.32251	9.93116	7.37767	7.73805	6.4003	8.33587	4.83743	7.70824	4.3139	6.67782	7.90308	6.88673	6.34527	10.7138	6.45323	7.91146
54	1	5	TCGA-02-0326-01	82	1	1	7.43333	0	0	1	0.166667	80	1	0	#NULL!	4.49066	8.01844	9.99575	1	6.11711	6.73633	6.85097	9.11651	10.9312	8.15436	7.56258	6.98169	4.27366	9.47272	8.51884	8.58222	8.47258	6.48467	8.30738	9.24881	6.40815	6.50199	6.37921	7.82459	4.34397	8.24729	4.87631	5.33154	7.06793	5.68802	6.33729	11.0037	5.2165	8.30927
55	1	5	TCGA-02-0330-01	51	1	1	16.1333	1	0	1	4	80	1	0	#NULL!	4.42101	10.9523	10.4498	1	6.31866	7.14473	8.11969	10.1285	13.078	8.10548	6.84447	4.5148	4.05889	9.63172	7.44737	9.31667	8.26722	7.19807	9.08383	9.88879	6.9736	7.89535	7.01736	8.50469	4.50344	10.299	4.53725	5.34187	8.47799	8.71308	7.1231	11.5812	6.58644	8.30446
56	1	5	TCGA-02-0332-01	46	1	1	26.0667	1	1	1	14.6	80	1	0	#NULL!	4.31728	8.00937	10.6124	1	6.35733	5.5927	7.1474	7.76985	11.7693	7.89253	7.21622	4.79203	3.9215	8.14116	6.29801	7.59042	7.80355	4.59647	7.39068	8.99469	5.9933	7.22503	5.76942	7.446	4.94116	8.2037	4.71496	6.09673	6.07796	6.43202	5.6158	10.8571	5.36161	6.22569
57	1	5	TCGA-02-0333-01	77	1	1	4.43333	0	0	1	0.133333	#NULL!	1	0	#NULL!	4.37093	9.64839	10.445	2	6.82221	7.53075	7.70076	8.11047	12.5721	9.03212	7.79199	6.03195	4.0254	8.83425	8.58829	9.77261	8.79179	6.76601	8.8805	9.93051	6.6738	8.93121	6.12955	7.96844	4.21138	9.69113	4.90605	5.46618	7.44373	7.6365	6.73821	11.6183	6.4071	8.00975
58	1	5	TCGA-02-0337-01	48	0	1	25.4667	1	1	1	23.0333	80	1	0	#NULL!	4.43947	10.0951	10.846	0	5.32209	7.37533	8.62237	9.77383	12.4731	8.54701	9.09555	7.57244	4.06144	9.67522	8.68548	9.72899	7.61005	5.69213	8.22758	10.2622	7.32379	8.37066	7.1826	8.48459	4.07984	8.76289	4.3306	6.8167	7.41244	7.17561	7.38475	11.8888	6.67079	7.91443
59	1	5	TCGA-02-0338-01	41	0	1	10.7333	0	0	1	5.6	80	1	0	#NULL!	4.43826	7.13792	11.687	2	7.12256	4.64437	7.6228	5.25864	10.3266	8.21579	8.26423	3.99625	4.44108	9.84551	5.62103	6.65586	7.97881	4.88205	6.98567	8.61767	7.38896	5.85596	4.8558	8.03498	4.54407	6.74367	4.42504	6.45082	5.35925	5.13734	6.64499	11.8869	7.80209	4.56686
60	1	5	TCGA-02-0339-01	67	0	1	12.5667	1	0	1	4.93333	80	1	0	#NULL!	4.414	7.51287	11.5474	1	6.12957	4.28138	6.82285	5.06676	7.98529	7.20704	7.30237	3.67813	4.19343	9.1377	5.00375	6.73444	6.62589	4.78058	7.53504	9.38152	6.93278	4.55896	6.09907	6.84024	5.22993	5.89662	4.22836	5.84924	6.61104	5.39102	6.43607	10.3045	5.81838	5.43055
61	1	5	TCGA-02-0422-01	50	0	1	14.7	1	0	1	4.16667	80	1	0	#NULL!	4.32991	8.97849	11.2497	3	8.72156	7.53132	8.899	8.4007	12.967	8.73248	9.71901	7.66499	3.99353	9.35755	8.55807	9.74921	8.95242	6.50019	8.45355	9.77036	7.67798	9.11069	7.08908	8.99198	4.50829	8.09692	4.27285	7.48189	8.14725	7.53269	7.87746	11.9832	8.8005	8.72215
62	1	5	TCGA-02-0430-01	67	1	1	10.7	0	0	1	10.7	100	1	0	#NULL!	4.30186	9.33401	11.2638	1	6.34481	6.28472	8.61438	9.48782	12.4107	9.06728	9.27193	6.41181	4.27842	8.9507	8.35116	9.81977	9.09701	6.67887	8.88126	9.79571	7.24388	9.27219	6.08098	8.75041	4.98312	8.4098	4.32206	7.03108	7.55282	7.67653	7.29659	11.4507	8.30055	8.35597
63	1	5	TCGA-02-0432-01	36	0	1	47.7667	1	1	1	35.1	80	1	0	#NULL!	4.67791	6.90751	11.6164	0	4.55189	4.02393	7.99907	5.7313	3.90713	5.83436	6.3287	4.44827	4.54465	6.19758	4.41107	4.26292	5.17721	4.32687	6.41115	7.22968	6.10766	4.22303	4.75532	6.20415	5.01856	5.10089	4.657	5.36938	4.1573	4.88365	4.98674	6.36758	4.46878	5.43622
64	1	5	TCGA-02-0439-01	70	1	1	0.666667	0	0	1	0.433333	80	1	0	#NULL!	4.20735	9.54334	10.7677	0	4.83918	6.46165	9.59704	9.09525	9.79227	5.82584	8.0277	6.86929	4.10674	9.64602	6.68317	8.88749	8.23285	6.89971	8.04059	9.97197	6.09565	8.72994	6.75997	8.6268	4.54439	7.07317	4.29683	7.71617	8.22968	6.73874	6.83776	10.7006	8.66879	7.84649
65	1	5	TCGA-02-0440-01	62	0	1	11.5	0	0	1	7.06667	80	1	0	#NULL!	4.294	8.81963	11.2763	2	7.0298	5.40865	8.70651	9.16771	12.154	9.53885	8.32934	6.97727	4.09831	9.07994	7.59287	8.5931	7.25699	5.50721	7.97378	9.81472	7.33287	7.41142	5.54614	8.32752	4.80076	7.38721	4.40749	6.85979	6.06694	6.52759	6.61489	11.7453	7.25935	6.19854
66	1	5	TCGA-02-0446-01	61	0	1	9.4	0	0	1	0.5	80	1	0	#NULL!	4.27237	8.86135	11.1296	1	6.33519	7.19511	9.16728	10.5147	12.5435	8.56751	8.65819	7.1826	4.18264	9.60382	7.70109	9.18324	8.25866	6.22956	7.69056	9.74866	7.24034	7.81291	6.92058	8.85306	4.21137	9.90338	4.29041	7.81354	7.8963	7.06023	7.34986	11.6816	7.31674	7.42621
67	1	5	TCGA-02-0451-01	62	1	1	16.4333	1	0	1	14.2667	80	1	0	#NULL!	4.31866	9.43656	11.463	2	6.97619	6.22217	8.87142	10.4709	13.2244	9.24063	8.66653	5.63186	4.02251	9.28949	7.3495	9.83013	8.08487	5.93663	8.71819	9.97858	7.59377	9.79032	7.44703	9.42672	4.58591	8.10049	4.42591	7.26911	7.29185	8.05563	7.55892	11.5294	8.32707	8.83272
68	1	5	TCGA-02-0456-01	67	1	1	3.4	0	0	1	0.4	60	1	0	#NULL!	4.21922	10.3958	11.5244	1	6.00755	5.38512	8.31794	8.08184	11.1834	7.17693	8.84461	6.49976	4.02537	9.94299	7.30305	10.042	7.24917	6.69533	7.68486	9.91714	7.43244	9.48293	7.29874	9.10353	4.47576	7.22443	4.50842	6.53441	9.64694	8.48478	7.11729	11.8721	7.50482	8.21257
69	1	5	TCGA-02-2485-01	53	0	0	15.6667	1	0	1	6.2	80	1	0	#NULL!	4.4706	9.79399	10.7698	3	7.40587	5.7852	8.15061	9.11828	9.14274	10.4185	8.47394	4.35338	4.19639	9.07768	7.58397	9.05027	9.89582	6.17076	9.33965	9.73074	7.175	9.31228	7.08327	8.29729	3.88578	9.80835	4.18273	7.79032	8.08522	8.16713	7.45495	10.7523	8.792	8.26066
70	1	5	TCGA-06-0122-01	84	1	1	6.23333	0	0	0	6.23333	#NULL!	0	0	#NULL!	4.26858	10.3903	10.5538	2	6.918	8.06628	8.16776	10.15	12.5352	9.98676	8.66867	8.41752	3.96218	10.5548	8.10632	10.2423	9.8043	6.87463	8.98434	10.0717	5.59143	9.66414	6.97554	8.72479	4.6013	10.2283	4.4002	6.688	8.41707	7.60577	7.47454	11.3968	7.13791	7.78378
71	1	5	TCGA-06-0124-01	67	0	1	20.6667	1	0	1	20.6667	#NULL!	1	0	#NULL!	4.22676	9.40633	10.6374	3	7.57418	8.16951	8.01011	9.76336	13.4802	10.8294	9.90681	7.37428	4.15266	10.4423	8.88144	9.54294	9.42123	6.67251	8.61584	10.2232	6.40034	9.70495	7.26625	8.83167	4.08126	10.5341	4.39025	6.44068	7.8416	9.15533	7.98295	12.7066	7.63373	8.41955
72	1	5	TCGA-06-0125-01	63	1	1	48.2667	1	1	1	26.5667	60	1	0	#NULL!	4.55292	9.47243	11.1949	1	6.52579	6.61766	8.1573	9.24912	11.7299	8.79673	9.83275	6.394	4.08672	9.47718	8.10463	10.1074	8.94214	6.6588	7.62803	10.058	6.33824	9.1081	6.41269	8.28048	4.38601	8.64987	4.25406	6.59903	8.3849	7.07667	7.93672	11.1818	8.25621	8.30408
73	1	5	TCGA-06-0126-01	86	0	1	7.03333	0	0	0	7.03333	60	0	0	#NULL!	4.27322	8.37095	10.6185	3	8.10824	5.96223	7.75052	8.19769	11.0063	9.5149	8.20336	4.95867	4.62016	9.43626	7.37706	9.45125	8.99234	6.63705	8.41381	9.75677	6.69252	8.11399	6.41844	8.36419	4.20537	8.09041	4.42845	6.07181	8.21866	6.97168	7.35707	10.5879	7.23739	8.14298
74	1	5	TCGA-06-0127-01	67	0	1	4.03333	0	0	1	3.03333	60	1	0	#NULL!	4.29529	8.77047	11.4707	1	6.37699	5.87772	8.28034	8.47958	12.6422	8.6921	8.29219	6.09494	4.21535	9.5671	7.10235	9.79887	8.90152	5.90718	8.4352	9.47538	5.67999	7.64942	6.70296	8.51339	4.34044	8.13452	4.43042	5.95742	7.51875	6.6056	7.29412	10.4753	7.00677	7.19829
75	1	5	TCGA-06-0128-01	66	0	1	23.0333	1	0	1	6.33333	80	1	0	#NULL!	4.50123	5.06507	11.4467	0	5.3912	5.02746	4.75348	8.86865	6.05124	6.21803	7.03749	5.0537	4.40163	7.18057	5.696	6.54835	6.19922	4.64002	7.10734	7.94193	5.41014	6.86067	5.47354	7.30777	4.2996	7.10867	4.604	4.66688	4.09858	6.00941	5.44526	9.55069	5.95601	5.72789
76	1	5	TCGA-06-0129-01	30	0	1	34.1333	1	1	1	4.93333	100	1	0	#NULL!	4.88546	4.79337	11.292	0	5.08043	4.43473	5.41358	6.0805	9.28811	5.54327	6.70662	3.68526	4.45736	7.2405	4.52093	6.21789	5.88528	4.57867	7.39745	8.40968	5.83825	6.19202	5.59141	7.48034	4.40543	8.3209	4.26679	4.673	5.07394	5.46206	6.91889	7.23334	4.5357	6.84251
77	1	5	TCGA-06-0130-01	54	0	1	13.1333	1	0	1	8.13333	80	1	0	#NULL!	4.34578	10.365	10.8974	2	6.59415	6.65485	8.16209	11.776	11.4068	7.98941	8.99751	7.05581	4.06646	10.0502	8.75122	9.73039	7.71408	5.64889	8.43574	10.285	7.26382	8.08316	7.35875	9.05002	4.37854	9.35568	4.32684	6.14258	8.54381	6.91377	7.85339	11.9845	7.60219	8.81009
78	1	5	TCGA-06-0132-01	49	0	1	25.7	1	1	1	16.0667	#NULL!	1	0	#NULL!	4.27408	7.97631	11.6943	1	6.52144	6.51127	8.60974	9.82776	12.2907	8.04336	8.37717	5.0454	4.32265	10.4033	7.61747	8.15247	7.76856	5.43373	7.83206	9.45526	6.68453	8.40253	7.29982	8.93468	3.97553	9.23418	4.61481	6.29533	6.60241	6.86914	7.17797	12.0522	8.18253	8.02726
79	1	5	TCGA-06-0133-01	64	0	1	14.5	1	0	1	2.6	#NULL!	1	0	#NULL!	4.15074	9.66032	11.4769	1	6.36463	5.72331	8.46863	10.1071	11.9098	9.01814	8.63699	6.3351	4.12693	9.91626	7.11883	8.58937	8.87475	6.45299	8.51036	9.22424	6.71298	8.41192	7.36018	9.24929	4.30536	8.6521	4.69514	7.06159	7.45218	8.12762	6.97452	10.0632	8.29807	8.74342
80	1	5	TCGA-06-0137-01	63	1	1	27.0667	1	1	1	16.2333	#NULL!	1	0	#NULL!	4.76133	9.01919	10.2677	0	5.027	5.80597	6.55312	8.52074	12.2743	8.77848	8.57454	5.89482	4.15549	8.74511	7.77393	9.07754	8.93973	6.49187	7.02362	8.52671	6.03424	8.34916	5.72854	6.81959	4.75542	7.45657	4.78533	5.8668	6.39909	6.09341	5.77406	10.8156	5.87591	7.38631
81	1	5	TCGA-06-0138-01	43	0	1	24.5667	1	1	1	13.1333	80	1	0	#NULL!	4.31181	8.72413	11.4306	2	6.82634	5.86252	7.72018	10.0105	12.2841	9.53422	8.90626	6.08653	4.30408	9.66691	7.32515	7.95156	8.88107	6.28028	8.03032	9.49286	7.01988	9.38778	6.4131	8.55521	4.05442	8.59752	4.705	6.23403	7.21634	7.66666	6.62198	11.3296	8.42462	7.43397
82	1	5	TCGA-06-0139-01	40	0	1	12.0667	0	0	1	5.06667	60	1	0	#NULL!	4.19079	8.32605	11.7596	3	7.82211	7.42613	7.90158	11.8667	13.1395	7.96722	9.64573	7.89304	4.02788	9.7743	8.06114	9.41632	8.17361	5.17568	7.93873	9.65934	6.82085	9.41438	7.96974	9.4146	4.0502	9.59084	4.23981	6.93139	7.50115	7.75499	7.78144	13.2587	6.66842	7.27871
83	1	5	TCGA-06-0140-01	86	0	1	0.2	0	0	1	0.2	90	0	0	#NULL!	4.33314	8.74853	10.3524	1	6.04919	7.39432	8.07536	10.6804	12.8764	7.07861	8.39783	7.58033	4.03917	9.96422	7.86425	9.53612	9.44016	6.12435	9.06587	10.0384	7.16139	9.02089	6.33407	7.75098	4.48382	10.046	4.30931	6.26054	8.16097	7.47338	7.13165	12.8152	7.76392	8.26484
84	1	5	TCGA-06-0141-01	62	0	1	10.4333	0	0	1	4.83333	80	1	0	#NULL!	4.37218	8.68074	11.3134	3	8.20702	6.37171	8.49261	10.2053	13.0289	9.13559	9.29241	7.58172	4.30124	10.0717	7.56945	9.74599	8.72793	5.65142	8.1228	9.62245	6.73744	8.41381	7.43045	9.08264	4.11431	9.65464	4.32517	6.95012	7.67969	7.79569	7.02226	13.2097	8.7561	8.0557
85	1	5	TCGA-06-0142-01	81	0	1	2.23333	0	0	1	2.23333	#NULL!	0	0	#NULL!	4.3974	7.48053	11.0434	0	5.70307	5.51628	9.32338	7.79319	11.3601	8.07471	7.61385	4.32927	4.24846	9.16394	6.31705	7.2064	7.54472	5.14816	8.04655	8.68474	6.60188	5.93803	7.03636	8.15195	4.22952	8.2049	4.52356	5.93944	5.99879	5.38564	6.99335	10.1092	7.57797	6.69722
86	1	5	TCGA-06-0143-01	58	0	1	11.9	0	0	1	8.83333	60	1	0	#NULL!	4.367	10.4699	11.1799	1	6.40221	7.73044	8.08739	12.4403	13.0692	8.93838	9.34067	8.06937	4.24349	9.80067	7.78208	9.75127	9.00692	6.61157	8.42586	10.2577	6.79993	9.51242	6.57005	8.332	4.32163	9.82582	4.37116	6.42118	7.55237	8.75283	7.1109	12.1696	7.31974	7.97865
87	1	5	TCGA-06-0145-01	53	1	1	2.36667	0	0	1	2.36667	#NULL!	0	0	#NULL!	4.41451	7.05734	10.6943	0	5.34783	5.55731	7.79957	7.22766	12.0129	8.49365	7.63972	5.06575	4.22965	7.70784	6.87741	9.10569	8.73689	6.20722	7.58293	7.52799	5.60821	8.35882	7.14886	7.60396	4.55913	9.06331	4.49693	5.97069	6.76218	6.22617	5.4962	10.9521	8.04209	7.1284
88	1	5	TCGA-06-0146-01	33	1	1	20.3667	1	0	1	17.6667	#NULL!	1	0	#NULL!	5.0273	7.29999	11.1958	0	4.72097	5.26443	7.27706	8.07715	6.6312	5.99089	7.07172	4.43723	4.99632	6.94111	4.91893	5.56052	6.42246	4.70473	6.26589	8.3064	5.89917	5.38852	5.07505	7.30366	4.79804	6.74857	4.59692	4.70528	5.49449	4.67872	5.57184	8.27565	5.75341	6.03678
89	1	5	TCGA-06-0147-01	51	1	1	18.0333	1	0	1	3.06667	#NULL!	1	0	#NULL!	4.38975	9.18028	11.2051	2	6.61952	6.97932	7.76525	10.9884	13.1546	6.93225	9.44183	6.39008	4.1362	9.90797	8.24682	9.73885	8.4233	5.63332	8.72622	10.4824	7.18394	8.98629	7.30648	8.85943	4.18533	10.3515	4.4796	6.90472	7.5036	7.83914	7.50161	12.9444	6.61646	7.90173
90	1	5	TCGA-06-0148-01	76	0	1	10.2333	0	0	1	6.3	#NULL!	1	0	#NULL!	4.41013	9.40906	11.8162	3	7.71132	7.48704	8.42557	9.00367	12.3798	9.83792	9.39649	5.49721	4.00625	9.937	8.83165	11.0171	8.80285	7.22877	7.87893	10.4118	7.37196	9.01163	7.07424	8.30989	4.60525	8.56317	4.40425	7.18876	7.94742	9.05628	7.26047	11.6352	7.62252	8.73413
91	1	5	TCGA-06-0149-01	74	1	1	8.73333	0	0	1	6.8	80	1	0	#NULL!	4.22391	10.9217	10.6681	0	5.66783	6.83152	8.3597	9.07243	12.8317	7.26757	8.45558	5.9492	4.4172	9.85734	7.93503	9.86342	8.7438	6.01145	8.54245	10.0278	7.40596	9.04569	6.44136	8.75295	4.64226	9.85406	4.94932	6.00699	7.95042	7.40187	6.82618	11.2496	7.71176	8.87098
92	1	5	TCGA-06-0152-01	68	0	1	12.5	0	0	1	9.96667	#NULL!	1	0	#NULL!	4.15217	9.1765	11.0449	1	6.28654	5.73201	7.83839	11.1143	13.096	5.30795	8.17325	5.95144	4.19358	8.75102	6.6671	8.53869	8.53789	5.56935	8.41853	10.2738	6.84595	8.82667	6.59315	8.53924	4.81584	8.30666	4.50083	5.4507	7.51997	7.99216	6.38696	11.8781	6.63309	6.50891
93	1	5	TCGA-06-0154-01	54	0	1	14.1333	1	0	1	6.93333	100	1	0	#NULL!	4.37426	8.4858	11.4933	2	7.02961	6.36618	8.10551	10.0295	13.1466	10.4792	10.3871	7.33172	4.32188	10.6986	8.49886	9.40666	9.19468	6.18813	8.4926	9.63381	7.16732	10.007	7.02068	8.88113	4.36667	8.68516	4.22646	7.04251	7.49087	8.15219	7.04229	12.4187	8.33868	8.53912
94	1	5	TCGA-06-0155-01	61	0	1	10.6	0	0	1	8.53333	80	1	0	#NULL!	4.17929	10.1816	10.4608	1	6.24017	6.46264	6.96978	6.61823	12.7541	9.25502	9.12286	7.80174	4.12533	10.1219	9.00266	7.8112	8.48652	6.62122	8.48828	9.384	6.43527	7.22043	7.04784	8.83015	4.00366	8.62292	4.35095	6.01171	7.67009	6.97516	7.07164	12.0566	8.09683	8.52185
95	1	5	TCGA-06-0156-01	57	0	1	5.93333	0	0	1	5.93333	#NULL!	1	0	#NULL!	4.28929	9.20233	11.0633	0	5.46637	7.08171	8.37579	10.8982	12.4427	8.02756	7.72318	6.32272	4.19414	9.34459	8.05079	9.48947	7.85837	6.8256	7.43765	9.47679	6.71984	8.23965	6.47713	8.68205	4.95909	9.09808	4.3704	6.98465	7.19925	6.51227	6.21693	11.7793	7.74972	7.46631
96	1	5	TCGA-06-0157-01	63	1	1	3.23333	0	0	1	3.23333	40	1	0	#NULL!	4.37116	10.1363	10.7415	2	7.13852	6.52129	7.98533	9.96075	11.2407	9.61254	8.97817	6.12134	4.72441	9.30559	8.03409	9.27949	9.35791	7.2372	7.60415	10.3065	6.03232	9.03513	7.17793	8.80793	4.50799	9.9374	4.28749	7.64406	8.58687	8.30021	6.9817	10.9325	7.71364	7.92215
97	1	5	TCGA-06-0158-01	73	0	1	10.9667	0	0	1	3	80	1	0	#NULL!	4.57149	9.67733	11.096	1	5.96487	6.80773	7.65333	8.86714	13.0099	8.52239	9.07712	5.33069	4.30399	9.89868	7.85554	9.85652	9.76763	7.05647	9.22766	10.6119	7.22557	8.80325	7.20135	8.1011	4.15665	8.98607	4.32635	6.6368	8.34462	6.73876	8.27013	10.7098	7.92962	7.96539
98	1	5	TCGA-06-0162-01	47	1	1	3.46667	0	0	1	3.46667	60	1	0	#NULL!	4.42589	6.84434	11.5171	1	6.04189	6.5859	9.3904	10.5498	12.7151	7.25528	7.21187	3.6963	4.19595	9.07158	7.29596	9.97189	8.35658	6.25545	7.93175	8.95832	6.89463	8.20215	7.22393	9.42427	4.52346	7.62469	4.56725	7.23559	6.65128	6.75886	6.03352	10.6341	8.7899	6.94012
99	1	5	TCGA-06-0164-01	47	0	1	57.7	1	1	1	47.6	100	1	0	#NULL!	4.20273	8.8376	11.5211	1	6.38647	6.48513	8.77719	10.1696	12.4832	8.67642	9.69182	6.65842	4.04872	9.90432	8.49761	10.6398	7.6602	5.85286	8.08719	10.2512	7.36485	9.60614	7.42524	9.29452	4.52173	9.56798	4.44396	6.65341	8.11	7.15705	7.81874	12.9718	7.96742	8.54196
100	1	5	TCGA-06-0166-01	51	0	1	5.93333	0	0	1	2.2	#NULL!	0	0	#NULL!	4.36341	7.55177	11.5459	2	6.66333	6.10674	8.44639	9.34883	13.1289	8.98497	9.76165	5.89583	4.01754	9.88023	7.83873	8.78778	8.69135	6.31271	7.57871	9.60629	7.53989	7.73359	6.19551	8.70291	4.52963	8.28824	4.4947	6.5644	7.66947	6.86572	7.39358	13.0155	7.95085	7.55237
101	1	5	TCGA-06-0168-01	59	1	1	19.9333	1	0	1	15.3667	100	1	0	#NULL!	4.43173	7.91264	11.0585	1	6.31161	7.02458	8.1468	11.4999	13.4214	8.71796	8.9157	7.70612	3.82204	9.82529	8.04093	9.71393	9.22547	5.33903	7.66264	9.45944	6.90402	8.00017	7.07527	9.46435	4.33026	9.13727	4.60893	6.41028	7.07073	8.75514	7.17171	11.3816	8.01255	7.76184
102	1	5	TCGA-06-0169-01	68	0	1	3.33333	0	0	1	3.06667	80	1	0	#NULL!	4.13451	9.58909	11.0374	1	6.25699	7.42366	8.07449	10.8094	13.3366	8.57867	9.62748	7.22262	4.10276	9.08189	8.16391	10.1237	8.00845	5.79619	7.8757	9.48073	6.24672	9.13056	6.68066	8.63772	4.44445	8.11948	5.13222	6.24028	8.11617	8.02849	6.33749	12.1426	7.03097	8.14461
103	1	5	TCGA-06-0171-01	65	0	1	13.3	1	0	1	3.9	100	1	0	#NULL!	4.32412	8.68101	11.4964	2	7.10557	5.95332	8.60704	9.75084	11.9042	7.40987	8.83397	5.49578	4.48003	9.55576	7.82958	8.80525	7.97952	6.24797	7.96752	8.98947	6.841	7.02477	6.639	8.79935	4.37634	8.90671	4.42731	6.96836	7.33682	6.03059	6.93983	11.2865	8.27254	8.06001
104	1	5	TCGA-06-0173-01	72	1	1	4.53333	0	0	1	4.53333	#NULL!	0	0	#NULL!	4.18343	9.00377	11.3624	2	6.80818	5.0959	8.35275	8.47408	12.36	9.21695	8.36023	6.75958	4.34923	9.15621	7.70382	8.86222	9.83062	6.95608	7.82788	10.0572	5.72085	9.2603	7.30368	7.85444	4.60589	8.98659	4.44283	7.25837	8.75771	7.5912	7.84245	12.0008	8.73153	7.99579
105	1	5	TCGA-06-0174-01	54	0	1	3.26667	0	0	1	1.56667	80	1	0	#NULL!	4.46701	8.08426	11.3882	3	7.45299	4.7926	7.94205	8.41414	11.4455	9.68875	8.25076	5.68396	4.4034	9.9162	7.36986	7.7376	8.08295	7.06748	7.55598	9.29283	7.00554	9.17239	5.80698	8.30345	4.64983	7.67128	4.26493	5.90837	6.37946	6.35029	6.47563	10.972	7.57063	6.5896
106	1	5	TCGA-06-0175-01	69	0	1	4.1	0	0	1	1.3	100	0	0	#NULL!	4.42552	7.2281	11.1311	1	6.39039	7.24587	8.62588	11.283	12.6076	8.21689	8.86219	6.22197	4.0909	9.48692	8.76299	10.4198	8.87033	6.91058	7.47169	10.3227	6.83266	10.1285	6.67975	8.24738	4.29113	8.95839	4.31771	6.83458	7.82701	6.66011	7.71971	12.303	7.88297	8.26335
107	1	5	TCGA-06-0176-01	34	0	0	92.2667	1	1	1	1.36667	80	0	0	#NULL!	4.2592	9.80573	11.9944	1	6.20834	6.36695	8.66234	7.19108	12.8476	7.47973	9.01032	7.572	3.99438	11.282	6.99181	8.61782	7.60853	5.40899	7.82888	10.2786	7.19047	9.07061	7.3032	8.77684	4.32205	7.99394	4.42955	5.85471	9.01579	8.34873	7.44742	12.4796	7.29947	8.1198
108	1	5	TCGA-06-0177-01	64	0	1	4.23333	0	0	1	4.23333	60	0	0	#NULL!	4.36465	9.56998	11.1207	0	4.99048	6.96836	8.26024	8.3257	11.5131	8.68745	7.67016	5.30286	4.1991	9.68976	6.37818	7.76767	7.44159	6.1404	7.54236	9.39809	7.98071	9.70404	6.13847	8.62075	4.42565	7.47919	4.40726	5.75823	6.07654	6.43087	6.20613	10.6681	6.31564	6.14664
109	1	5	TCGA-06-0178-01	38	0	1	89.3667	1	1	1	6.4	#NULL!	1	0	#NULL!	4.43698	5.72396	12.2375	0	5.07323	4.48956	6.275	8.39681	8.9252	6.49574	6.67287	4.03679	5.15371	6.56014	4.79513	7.335	5.73044	4.6417	5.528	6.20541	5.17363	6.34384	6.0271	7.38988	5.1742	6.73297	4.71098	5.05727	5.08332	4.79531	4.8999	9.1501	5.53857	6.01108
110	1	5	TCGA-06-0179-01	64	0	1	20.5333	1	0	1	8.33333	60	1	0	#NULL!	4.23969	7.45336	11.7972	1	6.51884	5.95915	8.96313	10.9143	12.959	9.12623	8.6618	6.79229	4.27231	9.96692	7.41009	9.15983	8.44257	6.03543	8.0496	9.14401	6.42552	8.15769	7.54282	9.05994	4.44375	8.81819	4.14538	6.97609	6.92654	6.18564	7.52828	12.5302	8.88503	7.60363
111	1	5	TCGA-06-0182-01	76	0	1	3.7	0	0	1	3.7	60	0	0	#NULL!	4.3772	7.56319	12.2354	2	6.96418	5.47934	8.76069	8.9614	11.3227	8.94033	8.46875	6.04883	4.16675	9.27207	6.92263	9.25136	7.93022	6.18744	8.53811	9.32678	7.34328	9.93353	7.26147	9.2037	4.55278	8.62022	4.44907	6.8605	7.83836	7.00283	7.02486	11.4297	8.26853	8.30978
112	1	5	TCGA-06-0184-01	63	0	1	70.8667	1	1	1	42.5333	80	1	0	#NULL!	4.72723	7.73655	11.5342	3	7.33416	7.44455	8.69297	7.94827	13.4032	10.1432	9.22005	6.27325	4.11724	10.1551	7.56207	9.38523	8.85714	5.42232	8.488	9.40856	5.60321	8.89326	6.9954	9.15547	3.85755	9.09044	4.62494	6.45736	7.04918	6.80066	7.20009	12.3264	8.20359	9.19945
113	1	5	TCGA-06-0185-01	54	0	0	74.8667	1	1	1	23.7	100	1	0	#NULL!	4.30816	9.64178	11.4287	1	5.94486	5.95894	8.27143	8.09412	12.4241	7.08286	8.66693	5.82054	3.9776	9.19992	8.13614	9.52402	8.11645	6.66828	8.59599	9.49338	6.70091	8.55589	6.36151	8.49575	4.49131	8.33611	4.34479	6.53234	7.55521	6.6643	6.69829	11.3617	8.04346	7.95752
114	1	5	TCGA-06-0187-01	69	0	1	27.6	1	1	1	17.7	60	1	0	#NULL!	4.14794	8.80831	11.0278	3	7.40055	8.5932	8.15281	10.2504	12.9323	7.13899	8.75623	6.56107	4.15598	9.93765	8.46398	9.80849	8.99569	7.00346	8.93626	10.361	6.9429	10.1651	6.79808	8.71783	4.46835	7.63896	4.3727	6.81517	7.99078	8.83977	8.22457	11.5993	8.75828	8.80839
115	1	5	TCGA-06-0188-01	71	0	1	45.2	1	1	1	10.3333	100	1	0	#NULL!	4.50334	9.12675	11.1801	0	5.36445	6.2992	8.99737	6.77607	11.7547	8.07619	9.33659	4.62571	4.12437	9.87489	7.64539	8.45002	9.08505	6.68712	8.22925	9.88433	6.52123	8.07689	6.76032	8.41154	4.79649	9.04885	4.42884	7.77539	7.91315	6.9516	7.89857	10.7585	8.2301	8.00019
116	1	5	TCGA-06-0189-01	55	0	1	15.6333	1	0	1	15.6333	#NULL!	1	0	#NULL!	4.57829	8.40556	11.3849	2	6.79774	6.16012	8.63695	9.20166	12.4388	8.99517	9.74182	7.12843	3.99929	10.1497	8.14226	9.16182	8.26624	5.77901	8.0783	9.66915	7.25256	9.01824	7.17315	9.47101	4.20489	9.28997	4.40817	6.43975	7.93805	6.98263	8.01057	12.5409	8.21225	8.77751
117	1	5	TCGA-06-0190-01	62	0	1	10.5667	0	0	1	2.93333	80	1	0	#NULL!	4.32722	8.49211	11.2768	1	6.0362	6.99389	7.96283	11.0522	13.2565	10.0541	9.62523	7.79382	4.01022	10.4907	7.85604	9.61159	9.0507	6.7448	8.75961	10.0198	7.2833	9.67921	7.11827	8.71541	4.22418	9.07138	4.43656	6.29901	8.12017	7.29466	7.58328	12.6623	8.33552	8.53593
118	1	5	TCGA-06-0192-01	58	0	1	39.5	1	1	1	21.6	100	1	0	#NULL!	4.15867	8.75628	11.1953	3	7.80082	7.02577	7.26593	10.2603	13.3225	9.7473	10.2686	6.75512	3.65195	10.4551	8.51425	9.23513	8.95941	6.0638	9.27062	10.1178	6.96844	10.6072	6.88313	8.33707	3.95062	8.31996	4.3959	6.37466	7.97976	7.94725	7.26923	13.2433	8.03037	7.977
119	1	5	TCGA-06-0194-01	37	1	1	4.73333	0	0	1	4.16667	#NULL!	1	0	#NULL!	4.15693	8.8035	11.4102	2	6.96838	7.21892	8.39994	11.9034	13.6091	9.35469	9.63839	6.98174	4.07478	9.46772	8.48006	9.85503	8.01438	5.70492	8.11016	9.99577	7.22241	9.95825	7.11379	9.18945	4.14806	10.1116	4.27254	6.45953	8.04013	7.95667	7.5024	13.2609	7.91394	8.39989
120	1	5	TCGA-06-0195-01	63	0	1	7.5	0	0	1	4.9	100	1	0	#NULL!	4.28111	6.80243	11.8191	1	5.93143	4.66651	8.09883	6.79044	10.2488	8.75299	7.84994	4.64997	4.58756	9.27164	5.67658	7.91833	8.32477	6.36297	8.19562	8.29698	6.95407	9.03034	5.88349	8.87968	4.55969	6.84512	4.62922	6.03451	7.13056	5.85112	6.60264	9.43938	8.73559	7.94101
121	1	5	TCGA-06-0197-01	65	1	1	5.63333	0	0	1	1.56667	#NULL!	0	0	#NULL!	4.3099	8.32965	11.1621	3	8.0611	6.84556	8.26251	10.3953	13.5127	9.44663	9.71353	7.3796	4.14843	10.8071	8.30923	10.3145	8.63814	6.15908	8.35545	10.1947	7.1154	10.145	7.92626	9.42814	3.9052	10.3508	4.60933	7.24354	7.58793	7.17159	7.54294	12.5169	7.62445	8.79892
122	1	5	TCGA-06-0201-01	51	1	1	0.4	0	0	1	0.4	#NULL!	0	0	#NULL!	4.40023	5.81641	10.9896	0	5.52489	5.83056	7.63193	11.0835	12.5263	8.38217	9.37434	7.5622	4.57896	9.82705	7.81211	9.60839	8.24891	5.63532	7.17947	8.66781	6.3032	9.62739	6.81185	9.28695	4.76507	8.16676	4.60167	5.99797	6.18312	6.73488	6.40404	11.857	6.98689	7.40332
123	1	5	TCGA-06-0206-01	40	0	1	7.76667	0	0	1	3.53333	#NULL!	1	0	#NULL!	4.47094	9.96539	11.3242	0	5.4353	5.80914	7.84365	7.36073	12.8667	4.6702	8.50596	6.04112	4.17802	11.125	8.14606	9.5617	8.18501	5.44266	8.31232	10.0791	7.82765	7.071	7.39551	9.62871	4.14528	7.73901	4.68152	5.84894	8.58348	6.58367	6.77801	13.1627	7.01333	8.74766
124	1	5	TCGA-06-0208-01	52	1	1	8.53333	0	0	1	4.96667	80	1	0	#NULL!	4.49007	6.51716	11.8787	3	8.78756	4.60564	8.86948	9.06793	12.4706	8.59266	9.18014	6.74509	5.60831	9.68308	7.30025	9.52207	9.42321	6.32121	8.57203	8.91875	6.60048	8.85455	7.59639	9.22641	3.98933	8.23119	4.28483	7.8683	7.05478	6.35051	6.66385	11.3811	10.217	8.79763
125	1	5	TCGA-06-0210-01	72	1	1	7.5	0	0	1	2.23333	#NULL!	1	0	#NULL!	4.17143	9.79105	11.2356	2	7.29087	6.92717	7.79136	10.8354	13.2586	8.64009	9.85202	7.67263	4.1279	10.412	8.80784	9.81209	9.00009	6.55416	8.49651	9.69873	7.14919	9.88171	7.14625	9.18908	3.9369	9.50397	4.39538	5.96711	7.72474	8.39129	7.34353	12.3529	8.45833	8.38961
126	1	5	TCGA-06-0211-01	47	0	1	12	0	0	1	1.76667	100	1	0	#NULL!	4.25401	8.4023	11.5862	3	7.40418	5.8951	8.13792	6.78775	10.8654	9.66247	9.53498	4.34584	4.15773	9.23381	7.91067	9.59212	8.4315	6.54346	8.23344	9.35829	7.2719	8.92702	5.87691	8.62442	4.72765	7.89399	4.39348	6.52165	7.81558	7.33585	7.28721	11.6703	8.987	8.29986
127	1	5	TCGA-06-0213-01	55	1	1	0.533333	0	0	1	0.533333	#NULL!	0	0	#NULL!	4.55713	7.03344	11.1386	0	5.54089	6.1519	8.10819	10.5066	11.9027	7.74181	7.35148	6.1328	4.63485	7.17334	7.19604	9.4139	7.15883	5.5226	5.92596	8.57178	5.56186	7.81345	6.45546	8.58424	5.06437	8.1961	4.66713	6.19944	6.79678	5.25323	5.83525	11.4597	6.97342	7.40446
128	1	5	TCGA-06-0214-01	66	0	1	15.2333	1	0	1	1.6	100	0	0	#NULL!	4.2373	8.87392	11.5199	3	8.16192	6.48663	8.81568	8.65126	12.8522	9.71194	8.20896	6.17287	4.08476	9.87297	7.37414	8.94568	9.21574	6.28529	8.67117	9.66336	7.04896	8.58295	6.74567	8.80154	4.42044	8.10263	4.03671	5.81326	7.48859	7.27558	7.97645	11.1431	8.17844	8.33713
129	1	5	TCGA-06-0216-01	61	1	1	24.5	1	1	1	5.83333	80	1	0	#NULL!	4.411	10.2624	11.4397	2	6.77768	5.89004	8.8185	10.4208	12.7863	8.50315	8.14883	6.28771	4.13262	9.48494	7.95364	9.67969	8.65458	6.88641	8.78384	9.98585	7.43466	8.25713	6.28557	8.57452	4.42718	8.93287	4.39921	6.45651	7.7604	7.92399	6.89982	11.2732	7.7706	7.8883
130	1	5	TCGA-06-0219-01	67	0	1	0.733333	0	0	1	0.733333	#NULL!	0	0	#NULL!	4.18815	6.74497	11.5592	0	5.63005	5.22374	8.65069	10.8681	12.2942	8.82277	7.32417	5.68686	4.38132	8.9938	6.80867	9.69666	8.3122	5.84382	7.40432	8.61188	5.65462	8.73752	7.30428	9.07033	4.6752	6.86625	4.6452	6.17957	6.88194	5.36547	5.96105	11.0577	8.70457	6.98071
131	1	5	TCGA-06-0221-01	31	0	1	20.1	1	0	1	8.66667	100	1	0	#NULL!	4.30639	4.83195	12.0773	0	5.00899	5.177	6.30854	7.74108	6.28994	6.44382	7.5239	3.86274	4.43682	8.26808	4.88427	4.97399	5.10095	5.4062	6.39868	6.20377	5.37063	5.77454	5.79601	7.787	4.92195	5.86172	4.83533	5.01186	4.44051	4.1889	5.07662	7.31615	6.35972	5.39981
132	1	5	TCGA-06-0237-01	75	1	1	13.8333	1	0	1	13.8333	#NULL!	1	0	#NULL!	4.22105	9.74742	11.6585	1	5.83225	5.28709	9.01226	8.77098	9.08826	8.64178	7.22228	4.50911	4.00201	9.12579	7.1545	7.98725	8.08335	6.29585	8.20368	9.27922	6.9784	8.0635	7.05886	8.92534	4.40486	8.34143	4.42842	6.82073	7.90788	6.99782	6.675	10.6714	8.90523	8.238
133	1	5	TCGA-06-0238-01	46	0	1	13.5	1	0	1	10.3667	80	1	0	#NULL!	4.18281	6.55196	11.2014	0	5.51382	5.43826	7.88802	6.71527	10.4134	7.74387	6.29972	4.45099	4.05438	9.10997	5.66299	6.9464	6.5312	5.38682	6.99697	8.38578	5.91216	6.97841	5.50552	8.29062	5.18479	6.78631	4.57029	5.83207	5.75103	5.31573	5.30539	9.88026	5.45525	5.99808
134	1	5	TCGA-06-0241-01	65	1	1	49.3667	1	1	1	6.53333	100	1	0	#NULL!	4.21236	8.5724	11.537	3	7.58136	5.2096	8.56036	8.8602	10.8886	8.55362	8.09113	5.74521	3.92523	9.42837	7.57752	7.90968	7.15203	6.83848	7.49541	9.09126	7.60247	6.30302	5.65552	8.50492	4.75861	6.67729	4.59171	6.42098	6.36481	6.03985	6.68788	11.3274	6.47514	6.33624
135	1	5	TCGA-06-0394-01	51	0	1	10.9667	0	0	1	2.9	#NULL!	1	0	#NULL!	4.10266	9.16206	11.1506	3	7.40721	6.42801	8.30938	10.9257	12.9431	10.4898	9.83688	5.28994	4.19067	9.95196	8.44231	9.40338	9.02069	6.22305	8.76165	9.9961	7.3763	9.87736	6.57859	8.5705	4.22397	8.31713	4.15416	6.69074	8.21706	8.07888	7.56143	13.1762	7.16694	8.68192
136	1	5	TCGA-06-0397-01	57	1	1	9.13333	0	0	1	9.13333	#NULL!	1	0	#NULL!	4.08288	8.64493	11.728	3	8.32986	6.40431	7.64644	9.90202	12.8402	9.44403	10.3088	6.71609	4.22586	9.84357	9.27611	10.4517	7.05195	6.0167	8.01213	9.70468	7.45985	8.38512	6.95086	8.74678	4.60815	8.98936	4.41062	5.92416	7.89369	8.60398	8.53753	12.2982	7.76424	9.03852
137	1	5	TCGA-06-0402-01	71	0	1	0.266667	0	0	1	0.266667	#NULL!	0	0	#NULL!	4.26067	8.61598	11.3228	1	6.43068	6.60732	8.46262	8.73147	11.9736	8.98218	9.36185	5.81691	4.21767	9.52684	7.83211	9.88572	8.20121	7.04168	8.3171	9.72889	6.28849	9.25514	7.00481	8.58827	4.70655	7.96852	4.48438	6.13028	8.24118	6.81653	7.41946	11.7069	8.20324	7.78832
138	1	5	TCGA-06-0409-01	43	0	1	73.3667	1	1	1	11.1333	#NULL!	1	0	#NULL!	4.45713	9.95455	11.148	2	6.85621	7.78132	8.34485	12.5414	13.3181	9.592	7.82387	8.39157	4.24966	10.0493	6.86833	10.3538	9.7327	6.51007	8.10942	10.0504	6.53381	9.82206	7.77802	8.69163	4.24662	10.288	4.26939	5.39636	7.36452	9.35688	7.18397	12.4981	7.43216	8.40348
139	1	5	TCGA-06-0410-01	76	1	1	4.76667	0	0	1	4.76667	#NULL!	0	0	#NULL!	4.22306	6.96555	11.8232	2	6.81533	5.32581	9.27484	7.61722	9.27362	8.42581	8.37664	5.87982	3.9997	9.15457	6.89362	9.43172	7.98372	5.81223	8.06905	9.33184	5.74767	8.11357	6.35632	8.03968	4.97788	6.60448	4.6051	5.98207	6.70974	5.33358	6.24968	11.657	7.57235	5.78639
140	1	5	TCGA-06-0412-01	56	1	1	9.7	0	0	1	4.33333	#NULL!	1	0	#NULL!	4.52607	11.5977	10.9428	2	6.87584	7.94491	8.21141	12.7354	13.6046	10.188	8.37946	8.03426	4.10238	9.6788	8.17002	10.0164	9.65567	6.98829	8.15384	10.3897	7.67586	10.193	7.66659	8.85455	4.2411	9.7836	4.26728	7.36416	8.24393	8.7727	7.29706	12.3933	8.58062	8.95432
141	1	5	TCGA-06-0413-01	77	1	1	3.2	0	0	1	3.2	#NULL!	0	0	#NULL!	4.13185	8.35898	11.565	2	7.12984	4.64817	7.27019	8.78109	11.8264	9.01905	8.9594	6.32789	3.99321	9.44795	7.30313	7.61245	8.3094	5.69541	6.78711	9.86538	6.93687	5.99053	5.44383	7.74082	4.77788	6.84102	4.33394	7.04405	5.98151	5.1465	7.26514	12.2133	6.48161	5.46948
142	1	5	TCGA-06-0414-01	63	0	1	35.6	1	1	1	33.7667	#NULL!	1	0	#NULL!	4.35147	7.21381	11.2509	0	5.1254	5.17109	7.97678	7.88245	10.2588	7.92423	8.40363	5.43124	4.16113	9.42134	6.13531	8.89069	8.50132	5.13595	6.80096	9.21583	6.41131	8.63511	6.00439	8.88944	4.83618	5.99786	4.47308	7.13781	6.18397	5.13179	6.45883	10.2005	7.29412	6.22403
143	1	5	TCGA-06-0644-01	71	0	1	12.8	1	0	1	2.83333	80	1	0	#NULL!	3.95599	10.0354	11.2116	2	6.93641	6.61352	8.69585	11.3766	12.6756	8.50678	10.0785	6.13332	4.12758	10.5636	8.87875	10.3462	8.66613	6.24177	7.7894	9.93865	7.75727	9.35262	7.6922	9.40704	4.43608	8.03633	4.48792	6.81607	9.01829	8.83229	7.81148	12.9123	8.0045	8.35175
144	1	5	TCGA-06-0645-01	55	1	1	5.83333	0	0	1	5.83333	#NULL!	0	0	#NULL!	4.14748	9.70447	11.1391	2	7.28379	7.37882	8.00446	11.7669	13.3772	9.78673	8.90636	6.76817	4.16018	9.7544	7.86662	9.87472	8.94659	5.91493	8.22381	10.0237	7.29245	9.46209	6.75246	9.00576	4.69523	8.99494	4.6272	6.52987	7.14478	7.59637	7.45019	12.2773	7.54088	8.19113
145	1	5	TCGA-06-0646-01	60	0	1	5.83333	0	0	1	3	80	1	0	#NULL!	4.15068	9.92859	11.0991	1	6.35555	7.10087	8.72043	11.6752	12.8994	8.97418	8.0968	6.41082	4.14829	9.29532	7.77559	9.09198	8.40867	6.14734	8.28596	10.0206	7.36149	9.20753	6.57874	8.89451	4.81654	9.02813	4.56591	6.43467	6.99006	8.44316	7.37981	11.5261	7.39677	7.6395
146	1	5	TCGA-06-0648-01	77	0	1	9.93333	0	0	1	6.73333	80	1	0	#NULL!	4.31407	9.22254	11.0163	1	5.80825	5.81207	8.73096	8.02531	8.99506	8.42398	7.16207	4.87152	3.9312	9.43748	7.13229	8.78724	7.49575	5.89554	7.64469	9.40979	7.65002	7.26819	5.69748	8.42205	4.96556	7.06089	4.48759	6.25993	5.95884	6.17811	6.05232	10.1218	7.5424	6.87919
147	1	5	TCGA-06-0649-01	73	1	1	2.13333	0	0	1	2.13333	#NULL!	0	0	#NULL!	4.50925	9.42115	11.2313	1	6.13505	6.37454	8.63737	9.20487	11.2306	8.51655	8.00964	7.30476	4.28606	9.03487	7.69102	8.73931	8.182	6.83682	8.40794	9.16361	7.37778	8.15523	6.98576	9.11805	4.05732	9.64922	4.34218	7.33357	8.13069	7.99623	6.88028	11.4503	7.78856	8.03636
148	1	5	TCGA-06-0686-01	53	0	1	14.4	1	0	1	5.33333	#NULL!	1	0	#NULL!	4.5094	8.96065	11.4717	0	5.63172	4.8656	7.38909	8.22868	10.7721	7.27588	8.26679	5.55274	3.83144	9.60444	6.69089	7.95386	7.31263	5.62008	7.1485	9.10203	7.49486	8.05654	5.63338	7.23126	3.97029	6.68963	4.26828	6.21708	5.31023	5.77007	6.21086	10.5048	6.31101	6.26973
149	1	5	TCGA-06-0743-01	69	0	1	26.7667	1	1	1	5.86667	100	1	0	#NULL!	4.38082	9.66091	10.9695	1	6.55076	5.59433	7.27361	9.57204	11.2452	7.68154	6.71589	4.92361	3.83536	8.94309	7.42724	9.87205	8.13622	6.65503	8.90075	9.63152	6.91669	8.70371	6.03324	8.09482	4.48002	8.3707	4.36037	6.29848	7.71703	6.23713	6.3423	10.8192	7.62338	8.27324
150	1	5	TCGA-06-0744-01	66	0	1	47.5333	1	1	1	42.5667	80	1	0	#NULL!	4.5553	8.1067	11.0049	1	6.14865	5.23823	7.62705	6.96947	11.1391	5.80261	7.74855	5.50932	4.02975	8.5215	7.31132	9.21891	6.96518	6.43113	7.31562	8.85698	5.84401	8.23808	5.20258	7.33897	4.4568	6.92303	4.81523	6.08767	6.02845	6.10973	6.1779	10.4074	7.84894	6.96964
151	1	5	TCGA-06-0745-01	59	0	1	7.96667	0	0	1	3.06667	80	1	0	#NULL!	4.12851	9.86432	11.7245	3	8.36302	5.63667	8.57992	7.82186	11.2397	4.15114	9.43569	5.75997	3.9928	9.15654	8.34907	8.72663	6.8616	6.49093	8.10068	9.39953	6.93581	6.71379	6.87234	7.9198	4.92324	8.23667	4.46263	5.9418	7.46936	6.1399	6.3202	11.6512	7.68197	6.71523
152	1	5	TCGA-06-0747-01	53	0	1	2.73333	0	0	1	2.73333	80	1	0	#NULL!	4.20383	10.4032	10.9513	1	6.10277	6.80352	8.2953	6.30225	13.1752	7.51545	9.75395	5.24878	3.99862	10.0791	8.37876	10.3548	9.12578	6.18904	9.3729	10.0251	7.88153	8.32388	6.91686	8.83047	4.46962	8.42327	4.13808	5.91071	8.32148	7.61002	6.5225	12.1821	7.36241	8.24999
153	1	5	TCGA-06-0749-01	50	0	1	2.73333	0	0	1	2.73333	#NULL!	1	0	#NULL!	4.196	10.0394	11.4799	0	5.57902	6.0363	8.31584	9.04311	11.4857	8.00986	8.32051	7.19887	3.90936	9.99927	7.82369	9.76213	8.19722	5.99386	8.71541	9.48057	6.87154	8.24514	7.27587	8.49715	4.44208	8.54345	4.46488	6.50117	6.80996	7.66936	6.77198	10.5203	7.90408	8.40307
154	1	5	TCGA-06-0750-01	43	0	1	0.933333	0	0	1	0.933333	80	0	0	#NULL!	4.491	11.1169	11.0899	2	7.0133	7.92403	8.42835	10.2188	13.896	9.28151	8.59181	7.26642	4.02363	9.92572	8.30823	9.69388	8.41373	6.55727	8.75447	9.86325	7.19427	8.96046	7.04443	8.87876	4.34027	10.1339	4.62918	6.41139	7.39913	8.36377	7.11359	11.7639	7.62824	8.27307
155	1	5	TCGA-06-0875-01	61	1	0	44.0667	1	1	1	9.3	80	1	0	#NULL!	4.47655	8.27021	11.3401	1	6.37843	5.2292	8.41042	6.03202	10.9459	5.44463	7.22368	4.48199	3.9492	9.66662	7.97216	7.35238	7.05216	6.56915	7.68657	9.17736	8.02125	6.56119	5.92934	8.89295	5.43414	6.39127	4.68585	7.45009	6.17269	6.54706	6.96671	10.6016	6.50719	6.46772
156	1	5	TCGA-06-0876-01	72	1	0	46.8333	1	1	1	14.1333	80	1	0	#NULL!	4.00292	10.3342	11.5192	3	7.33778	6.99624	8.15454	8.20805	12.9819	9.18261	8.93072	7.29897	4.04335	9.96259	8.4368	9.12163	9.45727	7.08763	8.68295	9.56269	7.57271	8.59991	6.55272	9.04551	4.79894	8.48251	4.67542	6.59835	7.7567	8.05214	7.46232	11.9565	8.2198	8.69725
157	1	5	TCGA-06-0877-01	78	0	0	6.8	0	0	0	6.8	#NULL!	1	0	#NULL!	3.93107	10.1482	11.0651	2	6.97774	6.99235	8.15934	8.97812	12.554	9.31672	10.0738	7.83646	4.22812	9.91166	9.1353	10.1261	9.64228	7.3539	8.67887	9.89192	6.57641	9.56862	6.8413	8.94925	3.86336	9.5008	4.59622	6.40406	9.15476	8.55639	7.17926	12.0655	8.93958	8.73317
158	1	5	TCGA-06-0878-01	74	0	0	7.26667	0	0	1	2.2	80	1	0	#NULL!	4.07158	11.2124	11.0583	3	7.69476	7.84162	8.09523	11.1287	13.8294	9.335	8.93318	8.39033	3.80081	10.212	9.05482	8.5953	9.16849	6.30257	8.84788	10.1094	7.04375	10.3463	7.52181	9.06319	4.26477	10.3138	4.31017	5.49376	8.62713	8.28763	8.10393	12.5967	8.78234	8.68358
159	1	5	TCGA-06-0879-01	52	0	1	40.9667	1	1	1	23.3	80	1	0	#NULL!	4.13276	11.1727	11.4143	1	6.41127	6.32705	9.0197	9.24252	12.9315	8.58726	8.41084	6.63663	4.17099	9.84571	8.8316	10.4967	8.92066	7.1134	8.64606	9.56574	7.39202	9.36075	7.17897	9.42328	4.80867	8.5151	4.72851	7.06114	7.94183	6.05806	6.40058	11.4838	7.57026	8.75281
160	1	5	TCGA-06-0881-01	50	0	1	16.8	1	0	1	4.7	80	1	0	#NULL!	4.10948	9.50334	11.3247	3	7.85246	8.00765	7.99959	10.2661	12.9365	9.26936	9.01769	7.38506	3.89772	9.93163	8.89556	9.23658	8.12362	5.68071	8.36206	10.0573	6.90923	9.22104	7.88763	9.31127	4.25669	10.6058	4.62719	6.86924	7.61489	7.84051	8.10964	13.5756	6.35787	7.68836
161	1	5	TCGA-06-0882-01	30	0	1	21.0667	1	0	1	7.1	60	1	0	#NULL!	3.90888	9.33473	11.4262	3	7.40464	7.18986	8.21917	9.7801	12.8742	10.1359	8.84699	5.99718	3.90088	10.2004	8.89246	9.53543	9.158	6.45003	8.81644	9.66932	7.13008	9.30774	7.55223	9.34287	4.43081	9.17594	4.62096	6.54744	9.02524	7.94907	7.74858	12.6006	8.0155	9.04109
162	1	5	TCGA-06-0939-01	79	1	1	27.1333	1	1	1	10.9667	80	1	0	#NULL!	4.04347	8.13594	11.6002	1	6.26074	6.66997	8.00843	12.1332	12.4525	9.07652	7.64748	5.16852	4.17354	9.92098	6.95076	9.53643	7.68444	5.5228	6.89295	9.03892	5.65699	8.81758	7.43273	9.33429	4.41458	8.66558	4.78495	6.263	6.99672	7.48057	6.43749	10.8894	9.3528	7.14103
163	1	5	TCGA-06-1084-01	54	0	1	24.2667	1	1	1	6.93333	80	1	0	#NULL!	4.06566	7.88795	11.1708	2	7.06853	6.82626	8.24386	11.5038	11.6761	8.34078	8.34722	7.37069	4.2432	9.89112	7.84631	7.8331	8.03631	5.60453	7.3964	8.76151	7.03128	8.65527	7.48398	9.91107	4.15127	8.34315	4.58698	6.19769	7.81299	7.07111	6.97259	11.9848	9.1775	8.17653
164	1	5	TCGA-06-1086-01	42	0	1	6.93333	0	0	1	6.93333	80	1	0	#NULL!	3.89243	4.67257	10.7104	0	4.28718	6.89174	7.49481	8.71612	9.67581	4.22615	6.33466	6.78064	4.22805	10.0373	7.51113	8.14875	4.77318	6.12623	8.15374	9.42939	7.27388	7.02226	7.03077	8.5134	4.3077	10.2611	4.26004	5.56396	8.16607	6.62063	6.23516	10.4225	7.41278	7.8649
165	1	5	TCGA-06-1087-01	75	0	1	4.1	0	0	1	3.63333	60	1	0	#NULL!	4.08918	7.53524	10.8025	0	4.47004	4.89829	6.75368	5.64937	3.56145	5.90294	5.85904	3.90731	8.22319	9.92973	7.8086	6.43985	5.76485	5.46863	6.26317	9.13368	7.84155	5.16328	6.53274	8.02844	5.53057	7.52482	4.61439	5.83269	7.22165	4.88711	7.07429	10.9048	7.57249	6.14694
166	1	5	TCGA-06-1800-01	61	0	1	27.1667	1	1	1	25	60	1	0	#NULL!	4.10511	10.3525	10.9165	0	5.28994	7.23781	8.2949	9.24468	12.3731	8.32089	8.33324	5.44002	3.91365	10.7447	8.14535	9.0148	7.90193	5.99754	7.13605	10.9149	7.35968	8.28814	7.20044	8.57168	3.75371	8.46771	4.391	6.58859	8.34053	6.97436	6.91823	12.2447	7.52956	7.74771
167	1	5	TCGA-06-1801-01	56	1	1	12	0	0	1	7.73333	80	1	0	#NULL!	4.3705	8.58041	10.8814	0	4.87789	4.61521	8.62927	5.9701	9.45053	7.88066	8.28301	4.9952	3.98986	9.48704	7.46104	8.22528	7.96726	6.33506	7.3584	9.76597	7.21414	6.5172	6.04482	7.77396	4.27485	6.89863	4.2282	6.93119	5.87199	6.00163	6.65512	10.5839	6.41596	6.92525
168	1	5	TCGA-06-1802-01	61	0	1	15.5333	1	0	1	2.7	80	1	0	#NULL!	4.29907	9.63062	10.6696	1	5.9508	6.46634	7.09125	10.1585	12.5819	9.50467	8.0298	5.58732	4.1287	10.059	7.93427	9.5902	8.3715	6.3418	7.65335	10.5393	6.84569	9.09548	6.71246	8.30014	3.82593	8.49828	4.57317	6.43019	7.1905	6.97072	6.83435	11.7255	6.61923	7.78872
169	1	5	TCGA-06-1804-01	81	1	1	13.8	1	0	1	13.8	#NULL!	0	0	#NULL!	5.0233	11.5405	10.5035	1	6.25859	6.8935	9.00873	7.9503	8.56915	9.1019	8.06887	4.40807	3.96174	10.1007	8.27202	9.68173	9.42576	7.51555	8.99127	10.4589	8.16746	7.78328	7.43856	8.74249	3.99949	7.88497	4.33248	7.40879	9.10853	8.63566	7.83423	9.77031	9.04999	9.02837
170	1	5	TCGA-06-1805-01	28	1	0	34.3667	1	1	0	34.3667	80	1	0	#NULL!	4.49509	8.66597	11.2125	1	5.83401	4.81981	5.5836	7.27219	6.26945	6.80284	7.1307	4.1243	4.16495	7.96087	6.4246	5.73485	6.66373	4.08939	6.77725	9.98971	6.36429	5.90176	6.18051	7.97918	4.09582	7.89253	4.20126	5.97723	5.70961	5.39778	6.90794	9.98947	6.42672	6.47295
171	1	5	TCGA-06-2557-01	76	0	1	1.1	0	0	1	1.1	40	0	0	#NULL!	4.25446	9.73298	10.7825	3	8.61533	6.81116	7.74716	9.24987	9.70436	9.79598	8.64876	4.32936	4.07098	9.62782	7.82932	8.54001	8.16568	6.34416	8.73298	10.1938	7.37231	8.12207	7.75994	9.38993	4.00936	8.93307	4.01055	7.43237	8.35332	7.43883	8.15493	10.2702	8.23286	8.361
172	1	5	TCGA-06-2558-01	75	1	1	12.6667	1	0	0	12.6667	60	1	0	#NULL!	4.54019	8.67089	11.2926	1	6.47706	5.5001	8.76327	8.62587	10.8788	8.96975	8.36561	6.34704	3.95242	9.57458	7.55025	8.14679	8.18334	6.0312	7.66628	9.8228	7.611	8.52136	7.05732	8.91767	3.98868	7.23341	4.34925	7.65262	7.36116	6.68115	7.08692	10.5326	8.02136	7.50069
173	1	5	TCGA-06-2559-01	83	0	1	5	0	0	1	5	60	1	0	#NULL!	4.41733	10.2847	11.5244	3	7.72606	6.29107	7.42816	8.75778	11.9278	10.0678	7.52962	6.71186	4.18525	8.57643	8.08581	9.02057	8.11477	6.45293	7.61724	10.0274	7.19021	9.18354	6.25705	8.28765	4.36324	8.21976	4.11153	6.89308	7.09696	7.29334	6.88626	11.1679	7.91132	8.53385
174	1	5	TCGA-06-2561-01	53	1	1	17.9	1	0	1	2.6	80	1	0	#NULL!	4.2493	9.57631	10.8885	3	7.56024	7.75103	8.8425	9.97252	13.0345	10.6265	8.80397	8.77651	3.96547	10.2236	8.63138	9.64639	9.39574	6.28296	8.27801	10.3843	7.5247	9.47866	7.49756	9.45105	3.7173	10.1831	4.51126	7.81246	8.43308	8.13883	7.70973	12.089	9.12463	8.66816
175	1	5	TCGA-06-2562-01	81	0	1	12.7333	1	0	1	5.03333	80	1	0	#NULL!	4.11904	9.312	10.8947	3	8.00097	7.63459	8.86929	10.9232	13.504	10.2949	9.66319	8.95003	3.92239	10.2019	8.4764	9.74066	9.52959	6.72699	8.47178	10.0411	7.59555	10.4549	7.44871	7.38235	3.8843	9.4731	4.4501	7.32144	8.77253	8.03213	7.51992	12.6789	9.12143	8.76614
176	1	5	TCGA-06-2563-01	72	1	0	31.0667	1	1	1	18.4667	80	1	0	#NULL!	4.2086	8.8558	11.275	3	7.9375	6.33546	8.44144	7.60749	11.8873	10.293	9.13378	6.10223	4.08327	9.15046	8.45555	8.64234	8.60334	6.83239	9.01417	9.70547	6.85548	9.4605	7.23523	8.80934	4.01741	8.62592	4.23157	7.41531	8.54226	7.72212	7.88292	11.6717	8.76118	8.65423
177	1	5	TCGA-06-2565-01	59	0	1	16.8667	1	0	1	5.93333	100	1	0	#NULL!	4.04797	8.74633	11.0778	3	8.40711	5.3178	8.6305	9.28601	12.0755	8.56422	8.71224	5.61035	3.99119	9.3279	7.9779	9.34965	8.19199	6.90425	9.25296	9.95202	7.43833	9.14114	7.40693	9.07093	3.92597	8.51428	4.37803	7.26718	8.40125	6.96106	8.44035	11.2891	8.59652	8.40242
178	1	5	TCGA-06-2566-01	23	1	1	6.06667	0	0	1	6.06667	80	1	0	#NULL!	4.0506	8.26846	11.3142	3	8.02994	7.19161	8.75332	6.94842	13.1505	10.4301	10.2525	6.67	3.90938	9.98498	8.61861	8.69234	8.77832	5.7102	8.44595	9.76232	7.47088	8.26322	8.09658	9.06797	3.62963	8.66914	4.26174	7.44812	8.84242	8.78149	8.40733	12.7502	8.65078	8.147
179	1	5	TCGA-06-2567-01	65	0	1	4.43333	0	0	1	4.43333	80	1	0	#NULL!	4.82911	9.63108	10.7082	2	6.56097	7.66825	9.37912	11.3514	11.5065	8.61706	8.19594	6.89684	4.25552	9.78038	8.56311	9.497	10.0433	6.46077	8.6035	10.841	7.55068	8.29034	7.38883	9.2784	3.96192	9.08803	4.22763	7.40485	8.78251	8.00911	7.6872	10.7793	9.32715	8.95463
180	1	5	TCGA-06-2569-01	24	1	0	0.433333	0	0	0	0.433333	80	0	0	#NULL!	3.97544	8.0601	12.2027	0	4.10996	6.52335	7.03849	7.09506	5.68053	4.31821	7.61128	3.89515	4.10816	6.43772	8.90827	9.61201	6.48029	6.21969	5.79607	8.34299	7.07553	5.92976	7.92053	8.87696	3.93812	8.94079	4.15697	6.97967	9.53401	5.15562	6.16538	10.6767	5.59013	8.16445
181	1	5	TCGA-06-2570-01	21	1	0	31.9333	1	1	0	31.9333	100	1	0	#NULL!	4.56107	8.16924	11.3114	1	6.33154	5.06463	7.36439	8.15304	8.21416	6.70009	8.18375	6.58972	4.11578	8.31479	6.15213	6.05136	8.27868	4.10277	6.40464	8.85952	6.27268	7.81826	6.16677	8.05722	4.08139	7.79923	4.19731	6.26962	5.39428	5.86732	6.80367	9.51165	7.15961	6.93521
182	1	5	TCGA-06-5410-01	72	1	1	3.6	0	0	1	3.6	60	0	0	#NULL!	4.00111	8.32187	11.2568	3	7.73239	8.17683	9.03374	12.1181	13.7181	8.99089	9.6105	7.48748	3.92282	10.6105	8.77681	10.3619	9.54211	6.38451	8.4848	10.571	7.8004	9.87662	8.21509	9.40368	3.76734	9.23556	4.33595	7.8245	8.15329	7.97883	8.1789	13.4437	7.98313	8.76272
183	1	5	TCGA-06-5411-01	51	0	1	8.46667	0	0	1	7.13333	80	1	0	#NULL!	4.04445	7.61056	11.9492	3	7.53173	6.39372	8.75378	9.57764	11.5847	9.47774	8.62885	5.79956	4.12271	10.2721	7.58893	8.39158	8.52643	6.52674	8.17435	9.67521	7.70902	7.5406	7.29066	9.20554	4.58027	7.86827	4.81664	7.76441	6.79554	6.16433	7.91139	11.8496	9.03289	7.51012
184	1	5	TCGA-06-5414-01	61	0	0	9.1	0	0	1	5.56667	80	1	0	#NULL!	4.12305	8.75853	11.0755	2	6.58034	7.63636	8.13198	10.5053	13.1507	5.7413	9.71542	6.8857	4.05843	8.72413	8.43834	10.6445	9.9343	7.36937	8.4817	10.2069	7.23986	10.2256	6.64765	8.62667	4.4228	9.71827	4.55072	7.16946	8.20348	8.32208	7.41971	11.3685	8.71534	9.01283
185	1	5	TCGA-06-5415-01	60	0	0	8.66667	0	0	0	8.66667	100	1	0	#NULL!	4.14363	9.89344	11.1234	3	7.38762	6.4499	8.32015	9.02026	10.6626	9.85783	8.3432	4.97558	3.96033	9.20547	7.87315	9.90241	9.21301	7.34883	8.59015	9.88421	7.61755	7.19385	7.01899	8.55782	4.42177	8.22641	4.6321	7.36136	8.5087	7.18704	7.69763	10.564	7.688	8.69682
186	1	5	TCGA-06-5856-01	58	0	1	3.8	0	0	1	3.8	#NULL!	0	0	#NULL!	4.178	9.07216	11.3009	3	7.30618	7.21515	8.75201	8.62619	13.0841	11.1836	8.71567	7.48367	4.08177	9.95194	7.3576	9.51687	9.28322	7.25369	7.92415	10.7161	7.16197	9.32762	7.77717	8.51958	4.32903	7.4752	4.52797	7.73131	9.02744	8.03427	7.62672	11.5728	9.27006	8.07271
187	1	5	TCGA-06-6390-01	58	0	1	5.46667	0	0	1	5.46667	80	1	0	#NULL!	4.25745	7.85782	10.9203	3	9.0722	7.57594	9.52556	9.69064	12.5369	10.1823	8.51504	8.13615	4.02251	10.2096	8.37982	9.30716	9.47138	6.8517	7.85292	10.8091	7.12557	8.23993	7.97263	9.03293	3.95826	9.1419	4.48722	7.32515	9.94129	7.06066	9.42064	11.0512	8.36951	9.59023
188	1	5	TCGA-06-6391-01	44	1	1	1.5	0	0	1	1.5	#NULL!	0	0	#NULL!	4.29024	8.18781	11.4308	3	8.64839	5.42116	8.18953	7.18161	9.69298	10.2039	9.0024	7.17633	5.03028	10.3739	8.12713	9.06968	8.16143	7.19392	7.66779	10.5221	7.83496	6.71643	6.64197	8.05641	4.11956	8.93791	4.41454	7.07335	7.01915	6.94603	7.04707	12.1226	7.46338	7.17372
189	1	5	TCGA-08-0244-01	62	0	1	23	1	0	1	16.1333	80	1	0	#NULL!	4.23732	9.3769	11.5146	3	7.81111	6.46409	8.90803	10.7454	13.0503	9.43211	9.48704	5.92435	4.14026	9.34201	8.49727	8.91197	8.95484	5.74153	7.71782	9.67144	7.34493	8.9665	7.36276	8.95329	4.61837	8.60598	4.39402	6.73188	7.65675	7.79918	7.25661	11.5457	8.96637	8.15912
190	1	5	TCGA-08-0246-01	57	1	1	4.23333	0	0	1	3.43333	80	1	0	#NULL!	4.10562	10.0169	11.4993	3	7.8873	7.0684	8.66619	10.3406	12.9793	10.0757	8.69036	7.09691	4.18644	10.2439	8.23971	9.99647	8.92573	6.40269	9.33919	10.2716	6.73108	8.93695	7.51832	9.16505	4.15906	10.0006	4.3956	6.11391	9.04334	7.70106	8.07753	11.6897	8.02439	7.89918
191	1	5	TCGA-08-0344-01	66	0	1	117.467	1	1	1	62.6667	80	1	0	#NULL!	4.68955	6.39655	11.8333	0	4.20416	3.94882	4.23368	4.84744	6.05942	9.0986	7.16183	3.64638	9.47887	6.98986	5.1107	4.64602	5.88134	4.44171	6.03992	7.39791	5.02326	3.62735	4.82077	5.707	5.56731	5.52008	5.33089	5.76785	4.81224	5.77686	4.81532	9.35921	5.28945	5.04985
192	1	5	TCGA-08-0347-01	50	0	1	26.0667	1	1	1	1.96667	100	1	0	#NULL!	4.25184	9.34407	10.8584	0	5.41816	7.09004	8.75469	9.73862	12.5689	8.63174	9.41272	5.80967	4.08486	9.9497	7.76132	10.2356	8.91018	6.21704	7.6751	10.0664	7.1575	8.50107	7.23303	8.7518	4.48727	9.08375	4.37805	6.95214	7.6773	7.55979	6.93788	10.803	7.33415	7.4896
193	1	5	TCGA-08-0348-01	63	0	1	12.3333	0	0	1	6.6	80	1	0	#NULL!	4.20197	8.32746	10.8787	0	5.30864	5.62434	9.08736	9.08727	10.4028	8.40002	7.78858	5.54062	3.93182	9.82434	6.47303	7.57803	7.2916	5.99974	7.87986	9.39896	7.42128	8.01155	6.62793	8.97063	4.98537	7.13928	4.22947	7.13615	7.42943	7.38681	6.95675	10.6505	7.14599	6.72581
194	1	5	TCGA-08-0349-01	46	0	1	9.93333	0	0	1	3.1	#NULL!	1	0	#NULL!	4.08604	9.86473	11.1798	1	6.0526	5.40922	8.60802	10.4234	11.8188	7.01266	8.10042	6.01723	4.02656	9.41309	7.45038	8.87113	8.53481	4.95599	7.70953	9.96454	7.50048	8.51039	6.68314	8.39984	5.00869	8.25221	4.62934	6.49553	7.99364	6.49453	7.54313	11.072	8.71489	7.68111
195	1	5	TCGA-08-0351-01	40	0	1	66.2333	1	1	1	51.4	80	1	0	#NULL!	4.46298	5.67869	11.6637	0	5.58524	5.88529	6.13519	9.31253	6.95746	7.10869	6.64926	4.01413	4.15782	8.69597	5.20028	5.54738	6.26347	4.42921	6.5576	9.25573	5.9554	5.24495	5.69443	7.95365	4.69484	8.80987	4.77551	5.22877	5.16597	5.23503	5.96029	6.80709	6.5624	7.30589
196	1	5	TCGA-08-0352-01	79	0	1	1.3	0	0	1	1.3	#NULL!	0	0	#NULL!	4.09429	9.88488	10.8478	2	6.84397	8.17581	8.03097	11.2949	13.6896	10.0563	9.85863	6.24924	4.47566	10.4682	7.61628	10.5368	9.69694	6.31911	8.701	10.2594	6.87878	10.5069	6.8703	8.92069	4.27493	9.47103	5.00205	6.51968	7.98805	8.51701	7.15967	11.7869	7.66108	8.8524
197	1	5	TCGA-08-0355-01	30	1	1	24.9	1	1	1	17.3	100	1	0	#NULL!	4.20775	9.71873	10.8496	2	6.59697	6.35414	8.23076	8.64116	12.4444	6.65732	8.8858	5.37126	4.0686	8.98655	7.90867	9.73475	7.80807	6.20909	8.34296	10.1372	6.35812	8.20485	7.03741	8.86079	4.20294	8.19429	4.83053	5.82092	7.95673	7.50434	6.80802	10.8811	6.3221	7.54985
198	1	5	TCGA-08-0357-01	49	0	1	38.1	1	1	1	5.16667	80	1	0	#NULL!	4.26242	8.14429	10.9972	1	6.01777	6.00994	8.59466	9.71656	12.6849	8.6247	9.53322	6.42451	4.03394	9.30459	7.8676	9.54533	9.06067	6.51975	8.0725	10.1981	6.77194	9.14441	6.56554	8.56818	4.90836	7.57847	4.49513	5.8179	8.65232	7.08764	7.93667	11.3954	7.96354	7.89858
199	1	5	TCGA-08-0359-01	59	1	1	3.43333	0	0	1	3.43333	#NULL!	1	0	#NULL!	4.25764	8.29607	10.8056	0	5.47005	6.52581	8.52327	8.61633	10.9681	7.99179	7.3915	6.51954	4.26948	9.41956	7.63349	9.17681	8.82745	6.40091	7.87533	10.0103	6.9439	8.47475	6.28953	8.53986	4.65886	8.47977	4.6536	6.61328	6.47507	7.32895	6.62728	11.2775	6.97979	7.0623
200	1	5	TCGA-08-0373-01	69	0	1	4.46667	0	0	1	4.46667	#NULL!	0	0	#NULL!	4.31215	8.51349	10.7888	0	4.89124	7.37064	8.38231	10.9498	12.6339	7.32113	8.40096	6.57541	4.10888	9.76794	8.1746	9.65008	8.4956	5.93439	7.60378	9.68433	7.07775	9.37927	6.49494	8.6385	4.702	9.57343	4.5926	6.02849	7.17368	7.47212	6.76922	11.5475	6.86297	7.69569
201	1	5	TCGA-08-0389-01	59	0	1	15.5667	1	0	1	15.5667	80	1	0	#NULL!	4.21892	9.50844	10.794	0	4.94339	7.22874	7.75295	8.80266	10.553	7.27135	7.05825	5.11407	4.29099	8.63826	7.37482	8.35986	8.31804	6.25041	9.94009	9.99022	6.68508	8.10055	5.83192	8.39157	4.83268	10.0373	4.43906	6.38466	6.85646	5.99998	7.26418	10.4678	7.41118	8.16436
202	1	5	TCGA-08-0392-01	60	0	1	0.733333	0	0	1	0.733333	#NULL!	0	0	#NULL!	3.90601	5.33781	11.7558	1	6.33797	6.16735	8.16149	10.4054	12.3274	3.96569	9.16537	5.20735	4.24083	11.0583	8.41248	9.72773	4.85494	5.02931	8.14746	9.68482	7.07165	8.09484	6.54365	9.29932	4.4682	9.39567	4.67038	5.7668	5.61667	8.48918	7.82278	13.6648	9.37084	7.69711
203	1	5	TCGA-08-0510-01	75	0	1	4.33333	0	0	1	3	80	1	0	#NULL!	4.38823	7.50174	11.3043	3	8.43729	7.89255	8.41874	10.2001	12.6821	10.3601	10.1253	8.66249	4.1274	10.2201	8.44753	10.3947	8.90144	7.16496	8.30712	10.1247	7.46287	10.923	7.50192	8.58123	4.48414	10.203	4.38276	7.89006	8.28564	7.77611	7.38142	12.8899	8.10282	8.63413
204	1	5	TCGA-08-0511-01	69	0	1	7.83333	0	0	1	7.83333	80	1	0	#NULL!	4.20693	9.9746	11.0682	2	6.75653	7.54413	8.66142	9.45481	13.4294	9.11926	9.25765	5.50383	4.25237	9.52962	8.13411	11.037	9.06744	6.99045	8.81603	10.1915	7.23723	10.351	7.01175	8.58836	4.61897	9.38094	4.5982	6.94372	7.95341	7.60388	7.29816	12.6239	8.48138	8.63322
205	1	5	TCGA-08-0512-01	48	0	1	42.7333	1	1	1	7.7	100	1	0	#NULL!	4.27168	8.71527	10.9036	1	6.07856	7.56135	8.66124	11.0685	13.6052	8.24279	11.2559	7.38894	4.14776	9.7381	8.88637	9.79134	9.02222	6.08036	8.13777	10.1905	7.28886	8.80393	7.41602	9.11819	4.22899	10.3282	4.22901	6.99226	8.48824	8.18605	7.70076	13.1612	8.68933	8.10174
206	1	5	TCGA-08-0516-01	14	0	1	19.8667	1	0	1	1.33333	#NULL!	1	0	#NULL!	4.32497	6.93469	11.5737	2	6.84642	4.83009	7.15155	7.25221	11.833	7.28712	9.13388	4.23663	4.09169	9.0555	7.20976	8.0854	10.1225	4.66387	7.54621	9.70282	5.4779	6.72143	5.69384	7.04401	4.30297	7.14995	4.48111	5.9507	8.73096	5.54348	5.71321	11.8298	4.75797	6.48317
207	1	5	TCGA-08-0520-01	70	0	1	10.9	0	0	1	3.5	#NULL!	1	0	#NULL!	4.4235	9.07412	11.3114	0	4.38243	6.17028	8.86797	7.812	12.2965	7.02346	8.66886	5.66523	4.30278	9.3587	7.38562	9.20734	7.78218	6.96667	8.29377	9.84647	7.10916	8.77794	6.63802	9.1128	4.41688	8.25952	4.26031	7.42406	8.2272	7.10103	6.60006	11.1914	9.21879	8.70197
208	1	5	TCGA-08-0522-01	61	0	1	21.1667	1	0	1	8.86667	80	1	0	#NULL!	4.13183	8.52821	10.9664	2	7.14552	6.32311	7.97192	9.96708	11.9725	6.70736	9.92189	7.61308	4.50123	10.725	8.06587	10.4668	6.04044	5.68721	8.196	10.9966	7.37533	8.3325	6.85581	8.78374	4.00602	8.82926	4.49795	5.94718	8.09998	9.91454	7.62286	13.601	7.51879	8.86497
209	1	5	TCGA-08-0524-01	17	1	1	7.36667	0	0	1	2.03333	80	1	0	#NULL!	4.56322	7.52764	11.6574	2	6.95961	4.48995	7.97804	5.32453	9.08387	7.91179	7.41431	3.7739	4.11485	8.54065	6.74668	7.08414	5.94518	6.29312	6.74779	9.30226	7.38097	7.84124	4.86705	7.45495	5.09195	6.04165	4.23069	7.10442	5.68822	6.28426	6.5255	10.6694	6.70154	5.47779
210	1	5	TCGA-12-0616-01	36	1	1	14.9333	1	0	1	13.2667	100	1	0	#NULL!	4.16252	8.82962	11.1012	2	7.06386	6.13029	8.24748	8.29959	10.65	9.66641	7.40308	3.89691	4.04281	9.13893	6.71985	9.21984	7.0635	6.01148	7.20144	9.50889	6.97108	6.97283	5.84761	7.78916	4.85231	8.92328	4.48399	6.19119	5.93755	6.64592	5.66313	10.8747	6.75375	7.58473
211	1	5	TCGA-12-0619-01	60	0	1	35.4	1	1	1	6.76667	80	1	0	#NULL!	4.2576	9.19415	11.1695	2	6.66036	6.70347	8.19869	6.14249	12.6806	8.69395	9.16746	6.3078	4.50654	10.7042	7.07765	9.95543	7.49266	5.52098	7.91104	10.7655	6.85045	8.52537	6.95528	8.72267	4.97182	9.51537	4.27298	5.98064	7.35212	8.60615	7.12018	12.3742	7.91768	8.10379
212	1	5	TCGA-12-0654-01	48	1	1	7.7	0	0	1	7.2	#NULL!	1	0	#NULL!	4.31592	8.65444	10.9645	1	6.21701	6.96704	7.70346	11.4028	12.5527	8.71986	9.68986	6.70602	3.99429	10.0876	9.14733	9.70729	8.46299	6.50176	8.29245	10.1585	7.88182	9.06702	6.5344	8.49801	4.11157	8.51092	4.39301	5.84745	8.03651	8.09223	7.00792	12.3226	7.33694	9.06639
213	1	5	TCGA-12-0657-01	69	0	1	0.1	0	0	1	0.1	#NULL!	0	0	#NULL!	4.26111	10.0882	11.0004	3	7.66714	6.44712	7.25384	9.05561	13.2268	8.77726	8.9346	7.59182	4.02569	9.22653	8.63653	9.03131	8.70232	6.32759	9.59144	9.9498	4.96065	9.04323	6.92544	8.64847	4.53792	10.0931	4.71249	6.22	7.26322	7.53987	7.28074	12.1014	7.87845	8.4755
214	1	5	TCGA-12-0707-01	55	0	1	28.8	1	1	0	28.8	#NULL!	0	0	#NULL!	4.52029	9.93147	11.5576	1	6.13452	5.84284	8.06584	8.29209	11.9687	6.41726	8.22732	5.81307	4.11962	10.0439	8.30286	9.67243	8.10814	6.65133	8.62495	9.87055	7.13793	9.14302	7.38778	9.00704	4.56808	9.12195	4.62327	6.0491	7.90696	7.34755	6.58016	11.1052	8.43671	8.23216
215	1	5	TCGA-12-0818-01	45	1	1	93.0333	1	1	0	93.0333	#NULL!	1	0	#NULL!	5.2155	5.47749	11.6334	0	4.61339	4.56602	3.88513	4.99472	3.67303	4.98254	7.05922	4.04118	4.58007	6.95336	4.82025	3.89926	4.76849	4.74525	5.93426	6.61681	4.88075	3.91078	4.86009	7.06424	5.41139	5.94318	4.92431	4.45975	4.54521	4.48149	5.5348	7.66269	5.18084	5.22263
216	1	5	TCGA-12-0820-01	40	0	1	18.7333	1	0	1	9.06667	100	1	0	#NULL!	4.07256	7.5812	10.9956	3	7.5362	5.16825	7.24026	4.96725	10.9107	9.70186	7.97623	5.22949	4.05352	9.15504	7.65536	7.49992	9.16172	5.79276	8.21262	9.28481	6.74003	7.47017	5.98467	8.32327	4.7521	6.89368	4.39268	6.34482	6.70364	6.38203	6.90134	11.0134	7.67712	7.88623
217	1	5	TCGA-12-0826-01	38	1	1	28.1667	1	1	0	28.1667	#NULL!	1	0	#NULL!	4.25232	7.85883	11.4709	3	8.93013	5.83187	7.75094	7.8238	12.4692	9.56775	8.08927	4.90679	3.99171	10.4247	8.06282	8.09792	8.70314	5.65145	8.45007	9.51565	7.23149	8.70369	7.30224	8.99778	4.17531	7.10173	4.56503	6.7775	8.57756	6.31479	7.98468	11.4318	9.20376	9.24519
218	1	5	TCGA-12-1089-01	64	0	1	5.9	0	0	1	5.9	#NULL!	1	0	#NULL!	4.38818	10.0296	11.2182	1	6.39185	6.23298	7.31912	5.17112	10.8271	9.20031	7.18315	4.55104	4.3579	9.02578	7.88075	7.525	8.42428	5.6605	7.50552	9.57381	7.11684	6.79751	7.14707	7.93862	4.04877	8.81048	4.46312	6.24023	7.57508	8.54953	6.97423	9.97962	6.7612	7.9989
219	1	5	TCGA-12-1097-01	61	0	1	14.7333	1	0	1	5.53333	100	1	0	#NULL!	4.26036	10.2655	11.1636	2	6.58853	5.94235	9.08275	7.15134	10.9882	6.41453	8.22325	6.56926	3.97933	9.744	8.02458	8.15593	8.49687	5.30829	7.69708	9.2112	7.30737	8.5682	7.00905	8.62138	4.3825	8.03509	4.45198	6.26793	7.21223	7.31566	6.49393	10.9617	7.74482	7.65644
220	1	5	TCGA-12-1598-01	75	1	1	15.8667	1	0	1	15.8667	#NULL!	1	0	#NULL!	4.14814	9.21594	11.604	0	5.63736	5.42418	8.87057	7.70486	12.5628	8.78963	8.06089	7.09532	4.17384	9.79843	5.99311	9.2424	7.81131	5.0653	7.90002	10.1379	6.05879	8.75887	6.51103	6.48733	4.27633	8.02634	4.53346	6.38674	6.48376	7.89833	6.62023	11.0495	7.86183	7.61653
221	1	5	TCGA-14-0781-01	49	0	1	0.966667	0	0	1	0.966667	#NULL!	0	0	#NULL!	4.00434	9.18556	10.8464	2	6.66018	8.58664	8.33758	12.3342	13.9761	10.7758	10.3917	7.7367	3.87374	11.0335	9.57474	10.0672	10.1999	7.08442	8.60697	11.0532	7.5719	9.67438	7.88439	9.03189	3.765	11.2013	4.50701	7.63882	8.68771	8.30475	8.59188	13.0933	8.4786	9.45473
222	1	5	TCGA-14-0813-01	78	0	1	1.36667	0	0	0	1.36667	60	0	0	#NULL!	4.10438	10.202	10.8405	1	6.22178	7.80544	8.18813	8.074	12.8989	8.06298	8.45643	7.32559	3.94008	10.509	8.10085	8.95003	8.40402	7.01362	8.78015	9.49057	7.38931	8.47068	6.54005	9.4071	4.24912	8.72374	4.46906	6.69394	8.70084	7.49075	6.72503	11.4182	7.95573	8.46404
223	1	5	TCGA-14-0817-01	69	1	1	5.46667	0	0	0	5.46667	60	0	0	#NULL!	3.96231	7.50761	11.8191	2	7.00907	6.07839	8.36145	8.93478	12.629	9.57037	8.40928	7.6944	3.91388	10.3246	7.51168	9.1086	8.38858	6.73761	9.08433	9.16216	6.76595	9.28093	7.36465	9.67626	4.59137	9.09863	4.72791	6.69314	7.70761	7.64162	6.79047	11.4108	8.71756	8.01434
224	1	5	TCGA-14-0867-01	67	0	1	2.06667	0	0	0	2.06667	60	0	0	#NULL!	4.0598	8.29648	11.4386	1	6.15779	5.8193	8.33342	8.03464	12.8771	9.72399	9.70106	7.97021	3.89876	10.5852	8.01821	10.1699	8.99983	5.54426	8.26325	9.76419	7.18191	9.68982	7.03802	8.96794	4.55026	8.24157	4.79242	6.17076	7.22149	7.03037	6.75011	13.0321	7.16699	7.81314
225	1	5	TCGA-14-1396-01	78	1	1	1.13333	0	0	1	1.13333	60	0	0	#NULL!	4.17412	9.08587	11.5089	3	7.49765	6.24143	8.45612	8.31332	13.1734	7.96904	8.52905	6.85847	5.33393	11.1704	8.31437	10.0814	6.79662	5.65962	7.51686	9.58672	6.02013	7.08237	6.09875	8.88195	4.19473	8.17151	4.21917	5.81226	7.92422	8.41271	6.5643	12.3359	8.45863	9.23606
226	1	5	TCGA-14-1401-01	54	0	1	3.8	0	0	1	3.8	80	0	0	#NULL!	4.0267	9.13204	10.5324	2	6.97219	6.23247	7.63	9.4863	13.2361	9.52287	8.67041	6.26519	4.048	9.39043	7.77462	7.60263	9.07683	6.16964	7.72781	9.32623	6.56662	7.8156	6.81684	8.62664	4.04877	8.21669	4.3319	6.85943	7.01746	7.30616	6.85933	10.8774	7.12443	7.42028
227	1	5	TCGA-14-1453-01	69	0	1	1.16667	0	0	1	1.16667	60	0	0	#NULL!	4.60952	8.47098	11.2945	2	6.87637	4.79177	8.21156	6.32162	8.02123	6.85707	8.0734	4.35929	4.78884	9.09086	8.24593	8.98294	7.51777	6.71039	7.1203	9.38391	6.96106	8.32006	6.59183	8.41349	6.08956	6.5625	4.5172	6.70838	7.49033	7.58417	6.28754	10.8905	8.44065	8.52193
228	1	5	TCGA-14-1454-01	54	1	1	30.6	1	1	1	9.7	60	1	0	#NULL!	4.1756	7.63698	10.8807	0	4.58919	5.09228	7.79008	5.12996	8.98399	7.71536	6.87369	4.45856	4.04502	9.4233	6.09475	6.5549	6.95317	4.48217	5.81421	8.61996	7.28695	8.40059	4.92096	8.04971	4.7543	5.48485	4.09678	6.03274	6.06214	4.84319	5.66535	9.74791	5.36113	5.77969
229	1	5	TCGA-14-1455-01	61	0	1	0.933333	0	0	1	0.933333	#NULL!	0	0	#NULL!	4.1088	9.06059	11.1191	3	7.58541	5.6937	8.17398	9.92864	10.9404	9.05623	8.2362	6.28769	4.04638	9.11367	7.81884	8.02148	7.44291	5.62867	7.42223	9.40006	7.50602	6.16283	5.67659	8.45415	4.44067	8.16708	4.1411	6.90928	6.15666	6.99029	6.82535	11.3446	6.48627	7.30672
230	1	5	TCGA-14-1794-01	59	0	1	1	0	0	1	1	#NULL!	1	0	#NULL!	4.19648	9.56043	10.6762	0	5.59241	7.2976	8.06293	9.47109	12.6993	9.42779	8.31865	6.28326	4.73348	9.81107	7.42333	9.04966	8.38155	5.4414	7.38819	10.0309	7.27523	8.54002	6.34545	7.85194	4.05501	9.29108	4.63177	6.83877	6.40551	6.91585	6.51503	11.5508	7.21501	7.86256
231	1	5	TCGA-14-1829-01	57	0	0	7.26667	0	0	0	7.26667	60	1	0	#NULL!	4.26923	8.13139	11.5878	0	5.61935	6.18301	9.67038	10.0693	11.9956	6.6419	8.57292	5.48585	4.3681	9.6669	6.98272	9.85952	6.51676	6.29244	6.85646	8.62854	6.32173	7.9039	6.96639	9.71229	4.03785	8.32419	4.59426	6.66886	6.73325	6.07668	5.83677	10.7802	9.28375	7.58968
232	1	5	TCGA-14-3476-01	74	0	1	0.4	0	0	1	0.3	#NULL!	0	0	#NULL!	4.30937	7.04098	11.1885	1	5.78501	5.3031	8.3711	8.83085	9.47356	8.16075	7.39854	4.65316	4.28361	8.14271	6.40366	7.46769	6.92212	5.44824	6.24289	6.92957	6.15362	6.65423	6.48656	8.98717	4.96376	6.36175	4.85324	6.31706	6.12825	5.56892	5.50475	9.75214	7.67293	6.48148
233	1	5	TCGA-15-1447-01	36	1	0	53.9333	1	1	1	11.3333	80	1	0	#NULL!	4.24198	7.25249	11.399	0	5.5227	4.30015	7.51691	5.66282	8.53072	9.03048	6.45132	4.49557	3.97779	10.2125	6.9849	6.3199	7.60846	5.13458	7.04517	8.56916	6.73607	6.03242	5.69308	8.3279	4.1765	6.86296	4.44292	5.01486	6.22534	5.60174	6.17452	9.95407	6.18765	7.34705
234	1	5	TCGA-16-0846-01	85	0	1	3.96667	0	0	1	3.96667	#NULL!	0	0	#NULL!	4.16496	10.4076	10.9597	2	6.66941	6.45417	8.52821	6.65491	10.3794	9.49922	7.64106	3.65186	4.84289	9.82548	6.90636	8.54779	9.14518	6.29354	10.0039	9.71433	7.38536	8.16066	6.99379	8.34456	4.28189	10.1308	4.62917	6.22934	6.98434	7.55767	6.18367	9.96773	7.68838	8.28452
235	1	5	TCGA-16-0848-01	57	0	1	17.8333	1	0	1	4.3	#NULL!	1	0	#NULL!	4.1215	11.0866	10.4504	0	5.69559	6.8352	8.13384	7.52652	11.1886	9.0202	8.12089	5.12517	4.36973	10.3136	7.83349	9.35262	8.29417	5.81697	8.28395	9.99432	7.40932	7.81698	6.7996	8.68692	4.14524	9.93518	4.46629	6.27369	7.59532	7.48381	6.94465	10.3836	7.49407	8.15207
236	1	5	TCGA-16-0849-01	54	0	0	26.4333	1	1	0	26.4333	#NULL!	1	0	#NULL!	4.67711	4.87273	11.3709	0	5.22406	5.29417	4.47135	8.66821	7.37817	8.27467	7.9198	5.64732	4.7269	8.35017	5.3423	5.41339	6.32229	4.29618	6.31241	8.97603	5.1105	4.90281	5.27442	8.32255	4.55917	7.37994	4.68836	4.76139	4.72535	6.46301	5.86709	8.93769	4.53681	7.03562
237	1	5	TCGA-16-0850-01	52	1	1	16.6	1	0	1	2.76667	#NULL!	1	0	#NULL!	4.86822	6.64587	11.9554	0	4.27155	4.72122	3.57003	3.91025	5.24137	7.93439	7.51009	4.00959	4.1426	5.5472	5.74738	4.45028	7.01387	4.39935	5.7238	6.45108	6.45029	6.459	4.30786	7.98531	5.93347	5.75397	5.21215	6.28331	5.34144	5.20873	6.43747	8.90476	4.319	4.98282
238	1	5	TCGA-16-0861-01	65	0	0	4.36667	0	0	1	3.13333	#NULL!	1	0	#NULL!	4.09942	10.5641	11.7481	2	6.97386	7.47729	9.01191	8.72052	11.3879	8.01754	9.03307	8.35241	4.05222	9.57306	8.57075	9.69518	9.34859	7.02608	8.65526	10.0837	6.99802	7.33058	7.47818	8.76283	4.45451	9.59517	4.68419	6.91683	8.28639	8.73574	7.72419	11.3307	6.76046	8.28553
239	1	5	TCGA-16-1045-01	49	1	1	29.4333	1	1	1	21.8	#NULL!	1	0	#NULL!	3.96931	10.3711	11.0074	3	7.69153	7.67785	8.35911	8.39125	13.1393	10.3249	8.8351	5.29683	3.91849	9.75725	8.14768	8.39215	8.30117	5.93904	8.17966	9.51365	6.5878	9.05768	7.39675	9.168	3.9994	10.0545	4.35997	6.70672	7.40326	8.28858	7.15079	12.0565	7.99353	7.79945
240	1	5	TCGA-16-1047-01	66	1	1	4.63333	0	0	1	0.833333	#NULL!	0	0	#NULL!	4.06668	10.387	10.4292	3	7.42167	7.3579	7.57364	7.107	13.1116	9.2744	7.46794	6.40796	4.04757	10.0884	7.75701	9.20072	8.48683	6.05429	8.35007	9.39855	7.19551	9.37391	7.03174	8.73945	4.39838	10.4695	4.12225	6.2986	7.80979	7.35449	5.90856	11.1569	8.21538	8.71332
241	1	5	TCGA-16-1055-01	48	0	1	10.4333	0	0	1	9.6	#NULL!	1	0	#NULL!	4.06862	9.95923	10.3454	2	6.62153	7.15245	7.83046	8.35678	13.1006	9.93516	9.00417	6.26619	4.11228	10.1103	8.29394	8.42832	8.70645	6.45662	8.3096	9.52463	6.91137	8.71946	7.24167	8.69066	4.41786	8.77837	4.47936	6.8682	7.92667	7.43872	7.81014	11.1941	7.44631	8.38105
242	1	5	TCGA-16-1056-01	55	0	1	14.2	1	0	1	7.96667	#NULL!	1	0	#NULL!	4.23717	7.93937	10.8794	3	8.20911	5.95463	8.02535	8.7341	11.6032	9.66978	7.38208	4.7843	4.62506	9.33887	7.90215	7.23994	9.98671	5.7266	7.80194	9.7883	6.63282	7.9137	7.13672	8.50779	4.05419	8.56371	4.24686	6.82271	8.15288	6.28729	7.04697	11.0691	8.15662	8.1943
243	1	5	TCGA-16-1060-01	70	1	1	9.26667	0	0	1	3.7	#NULL!	1	0	#NULL!	4.18633	9.33074	10.5333	2	6.83316	7.6733	8.01084	10.0717	13.3095	8.32347	9.09571	7.48125	4.12408	9.69943	8.63965	9.20597	8.82297	5.74075	7.91118	9.70781	6.90743	8.75219	6.19565	8.07108	4.59807	9.52831	4.4944	6.24726	7.23526	7.72202	6.80399	12.815	6.76905	7.62767
244	1	5	TCGA-16-1062-01	57	1	1	21.5333	1	0	1	17.2667	#NULL!	1	0	#NULL!	4.01577	9.16161	10.4788	3	7.51774	6.70114	7.81518	6.54973	12.6296	10.5734	9.11245	7.02824	4.10583	9.9674	8.41904	9.12468	8.52537	6.7715	8.32047	9.34204	6.59574	9.6932	6.40336	8.47801	4.29891	8.89577	4.07966	6.08385	7.00039	7.74192	7.66954	12.091	8.18035	8.35949
245	1	5	TCGA-16-1063-01	72	0	1	14.1667	1	0	1	12.3	#NULL!	1	0	#NULL!	4.06241	8.037	11.2558	2	6.99886	5.8854	8.27961	6.2369	10.107	9.14489	8.48925	7.11724	4.4504	8.36627	8.11034	7.66221	7.92512	5.53115	8.18645	8.47898	7.55509	8.29517	6.45899	8.74602	4.4972	8.46285	4.76374	6.71326	7.66449	7.11938	6.53173	11.9659	8.32407	7.66297
246	1	5	TCGA-16-1460-01	36	1	0	6.5	0	0	0	6.5	#NULL!	1	0	#NULL!	4.64372	5.87384	11.391	0	4.9886	6.60155	6.08866	9.18929	8.70019	6.03847	7.36517	4.43297	5.06495	7.48787	5.44209	4.99448	7.67385	4.59984	6.35585	8.64944	5.7641	5.21186	5.54846	7.33033	4.23001	6.61575	4.38793	5.39414	5.27884	6.15692	6.07063	9.7738	5.98669	6.09468
247	1	5	TCGA-19-0955-01	71	0	0	11.9333	0	0	0	11.9333	#NULL!	1	0	#NULL!	3.90381	5.52983	10.6171	3	7.93921	7.02424	8.25137	7.79407	13.4488	9.72445	9.59746	5.79799	3.95239	10.7166	8.73131	9.05301	10.301	6.2552	8.38594	9.87242	7.04835	8.29022	7.33124	8.8846	3.98548	9.96655	4.57997	5.87831	8.36378	7.73783	7.46731	12.5574	8.70334	9.26961
248	1	5	TCGA-19-0963-01	61	0	1	14.4667	1	0	1	10.3333	#NULL!	1	0	#NULL!	4.02485	9.00761	10.8387	1	6.24754	5.45892	8.14111	8.8205	11.8402	8.75805	8.01242	6.50617	4.02824	10.2746	7.98308	7.63073	9.00243	6.25156	8.10914	8.76617	7.30568	7.07483	6.61989	9.02255	4.30205	8.82626	4.31234	6.99577	7.2798	6.27909	6.56547	10.827	7.8529	7.87507
249	1	5	TCGA-19-1786-01	64	1	0	7.26667	0	0	0	7.26667	40	1	0	#NULL!	4.11175	9.24788	10.8215	2	6.96391	5.18508	8.13094	7.40767	12.3023	10.1042	8.34077	6.9745	4.04469	9.69551	7.66269	8.80352	8.74549	5.66926	8.15179	10.09	7.05764	8.37054	6.22497	8.66599	4.14244	8.35487	4.44629	6.33919	7.89522	8.32049	7.06619	11.3806	7.44753	8.456
250	1	5	TCGA-19-1791-01	82	1	0	0.133333	0	0	0	0.133333	#NULL!	0	0	#NULL!	4.28247	9.6743	11.664	1	6.30599	5.26288	8.2994	6.7795	7.51658	10.1162	6.82574	5.41391	4.05948	9.50921	8.09501	8.80851	7.75578	5.94607	7.96043	9.95474	7.00783	6.97162	7.03947	8.57626	4.32514	8.7188	4.17883	7.63724	8.25752	7.09174	6.51734	9.60003	8.22523	9.09419
251	1	5	TCGA-19-2621-01	83	0	1	1.1	0	0	0	1.1	#NULL!	0	0	#NULL!	4.30693	9.21389	10.8218	3	7.93657	7.58382	8.02617	5.54533	12.4541	9.95997	8.85633	4.27564	4.82601	9.68491	8.6129	8.86579	8.58455	7.16989	9.04018	9.62225	6.91666	8.15478	7.54584	9.26109	3.8954	10.0031	4.16589	7.71128	8.69999	8.42725	7.9316	11.738	8.49901	8.17731
252	1	5	TCGA-19-2624-01	51	0	1	0.166667	0	0	0	0.166667	#NULL!	0	0	#NULL!	4.50498	9.54697	10.6511	3	8.4037	5.98616	7.5082	7.01038	9.48241	10.8547	8.10358	6.01443	4.02971	9.47231	8.0476	6.79531	8.80267	6.31463	8.06	9.21037	7.7176	7.98703	6.28228	8.32066	4.01079	7.27122	4.3921	6.75672	7.18301	6.56011	6.51686	10.5922	7.5182	7.24841
253	1	5	TCGA-19-2625-01	76	1	1	4.13333	0	0	0	4.13333	#NULL!	0	0	#NULL!	4.40135	9.98911	10.6437	3	7.30405	8.27041	9.07491	9.17064	13.8283	10.4269	9.60579	7.74942	3.97366	10.47	8.95524	10.7238	10.0852	6.72182	8.65628	11.3306	7.34286	9.7414	7.41476	9.46386	4.00681	9.70179	4.13018	6.70943	8.59173	9.33848	7.55953	11.5258	9.20053	8.73883
254	1	5	TCGA-19-2629-01	60	0	1	24.5667	1	1	1	4.83333	#NULL!	1	0	#NULL!	4.64283	6.55656	11.0018	0	5.44024	6.79998	6.62579	8.24267	10.3157	7.24238	8.24279	3.66169	4.88	8.33038	6.13342	7.62024	7.05629	4.34597	7.90723	9.48546	6.54912	7.36133	6.5282	7.66587	3.99132	9.11287	4.35626	6.11068	5.29266	7.36768	7.22621	8.33914	6.6095	7.61253
255	1	5	TCGA-19-5955-01	83	0	1	1.8	0	0	0	1.8	#NULL!	0	0	#NULL!	4.36671	10.4632	11.0428	3	7.70728	8.0406	8.80935	10.1431	13.7068	10.3348	9.93635	7.51945	3.95946	10.6125	9.22105	9.69498	9.49904	7.45287	8.36046	10.9446	7.57532	9.1807	8.02755	9.28329	3.69261	10.0404	4.46899	7.82941	8.45443	8.66984	8.60548	12.4668	7.8141	9.28577
256	1	5	TCGA-26-1439-01	63	0	1	14.0667	1	0	1	9.46667	#NULL!	1	0	#NULL!	4.18232	10.8635	10.8395	3	8.60849	8.28516	8.03459	11.7708	13.5431	11.3383	9.095	8.23336	4.10369	10.1963	8.25404	9.54984	9.28639	6.6018	8.77347	10.7472	7.42297	9.12978	7.46617	8.78265	3.89132	10.6765	4.39525	7.1077	8.82232	9.78102	7.59097	12.1506	8.36365	8.60495
257	1	5	TCGA-26-1443-01	60	1	0	7.23333	0	0	1	7.23333	60	1	0	#NULL!	4.10527	11.0327	11.1145	2	6.94827	6.00836	7.14987	7.32937	12.1456	9.69392	8.45521	5.42692	4.14326	8.70864	9.19351	9.73415	8.48742	6.72739	8.33467	9.50769	7.3862	9.82857	6.20228	7.16177	4.88744	6.48082	4.60474	6.05418	7.12592	8.13144	7.47861	11.7972	8.42588	9.22722
258	1	5	TCGA-26-5133-01	59	0	0	15.0667	1	0	1	12.3333	80	1	0	#NULL!	4.48337	5.82123	10.694	0	5.1179	5.19205	8.59915	5.53181	9.55334	6.53753	8.20751	4.15881	3.94658	6.16125	7.63249	8.32562	9.254	4.4896	7.51729	7.37835	7.63707	5.95796	5.0598	6.6274	4.58623	7.38223	4.67155	4.30088	3.89259	6.46176	6.90778	9.2726	4.84124	8.0243
259	1	5	TCGA-26-5135-01	72	1	1	9	0	0	0	9	#NULL!	0	0	#NULL!	4.74951	9.80097	10.6226	2	7.08214	5.26572	7.36522	10.1627	11.7769	8.76504	8.38813	6.08597	3.88461	8.73457	8.18032	7.87642	8.92894	5.841	7.47913	10.1365	7.14535	9.31908	6.15548	7.7852	4.39357	7.96385	4.56763	6.64039	6.33773	7.32018	6.77155	11.3049	7.6391	7.45372
260	1	5	TCGA-26-5136-01	78	1	1	19.2333	1	0	1	19.2333	#NULL!	0	0	#NULL!	4.04955	5.09024	11.5808	0	4.70621	7.40218	8.83426	9.25796	9.95257	3.98815	8.82247	3.59655	5.12467	10.5045	7.61203	8.71619	8.94439	7.11242	7.99753	10.4305	4.4503	8.00685	6.88212	7.36885	4.69041	4.76534	4.6385	6.77106	4.08485	9.83096	7.32466	13.175	8.84417	8.43186
261	1	5	TCGA-27-1830-01	57	0	1	5.13333	0	0	1	4.13333	80	1	0	#NULL!	4.13623	10.4308	10.7317	1	5.76929	7.66294	8.74796	10.5924	11.5266	9.07392	8.71018	7.30424	4.62882	10.1229	7.29248	9.64923	7.75384	6.28387	7.7616	10.4511	7.47711	8.77342	6.9222	8.24753	3.78391	8.85471	4.43317	6.66493	7.81728	7.97757	6.33536	11.2303	6.82712	7.5931
262	1	5	TCGA-27-1831-01	66	0	1	16.8333	1	0	1	4.8	80	1	0	#NULL!	4.1822	8.69464	11.0934	3	7.68428	7.11165	8.60566	10.4336	12.3628	10.6979	9.0989	6.27186	3.949	9.57304	7.6328	9.32251	8.47143	5.46792	7.67054	8.74684	7.36529	8.65386	7.89176	9.54301	4.00116	9.1882	4.24106	7.3429	8.8028	7.28262	7.47137	10.9881	9.0211	8.33787
263	1	5	TCGA-27-1832-01	59	1	1	10	0	0	1	5.86667	100	1	0	#NULL!	4.19746	9.73046	10.6269	1	5.73474	8.76882	7.67908	10.7592	13.2984	8.89367	9.23949	8.37713	4.00416	9.65665	9.05448	9.99259	7.98581	6.25184	8.45706	10.5541	6.99168	8.78937	6.88947	8.50918	4.26606	10.384	4.33022	6.20143	7.96931	8.79535	6.62647	12.0182	7.63667	8.79268
264	1	5	TCGA-27-1833-01	67	1	1	24.5667	1	1	1	15.6333	80	1	0	#NULL!	4.19978	8.01775	10.8622	2	6.95269	6.67851	7.67933	8.28013	10.4361	10.548	8.4711	5.70029	4.15576	8.89526	8.40413	9.27836	8.66188	7.05488	8.38929	9.60676	6.58987	9.46986	6.42481	8.9229	4.29809	8.64656	4.51289	5.79802	8.35596	7.53397	7.436	11.0266	8.37244	8.75948
265	1	5	TCGA-27-1835-01	53	1	1	21.6	1	0	1	5.23333	80	1	0	#NULL!	4.36937	7.96621	10.7522	3	8.04682	4.69355	9.11916	5.21497	9.7479	9.20993	7.51794	5.86462	4.51762	9.27697	8.55944	8.63995	9.48065	7.14017	9.02719	10.3583	7.43459	9.0849	7.44163	8.12967	3.81649	7.13366	4.25172	7.29457	9.17933	6.92314	8.36832	11.3448	9.14098	9.12207
266	1	5	TCGA-27-1836-01	33	1	1	30.4667	1	1	1	5.73333	80	1	0	#NULL!	4.30041	7.31767	10.9436	2	6.74253	4.54089	7.97457	6.49221	10.6732	9.24226	8.0997	4.289	4.12386	9.44473	7.43244	7.92982	8.84173	6.06665	8.35023	9.85625	7.2758	6.62794	6.47755	8.44102	3.97809	9.56725	4.44562	6.60487	6.57121	6.78558	6.68385	10.7355	7.86004	7.08491
267	1	5	TCGA-27-1837-01	36	0	1	14.2333	1	0	1	4.53333	80	1	0	#NULL!	4.22531	8.74363	10.7011	3	7.84177	7.65149	8.78246	9.22014	12.159	10.7603	9.30415	3.9172	4.10091	9.68049	8.37176	8.72005	8.45694	6.4749	8.71961	10.2532	7.66824	8.39362	7.37313	8.85181	4.09129	10.0798	4.0637	7.59889	7.98228	8.22182	7.47244	11.4714	8.29646	8.46626
268	1	5	TCGA-27-1838-01	59	1	1	11.6667	0	0	1	3.96667	80	1	0	#NULL!	4.50168	9.87841	11.0216	1	6.27386	8.36202	7.62062	9.9948	13.4774	10.5777	8.53993	7.29361	4.2417	10.0489	8.49588	9.03089	8.30272	6.25043	8.23369	11.0427	7.61756	8.90776	7.16331	8.61124	3.84761	9.91381	4.31585	6.95225	8.27925	9.0183	8.05461	12.2074	7.68571	8.52981
269	1	5	TCGA-27-2518-01	52	0	1	25.1	1	1	1	17.9667	80	1	0	#NULL!	4.44265	9.22231	10.9223	2	7.17834	6.81617	8.56213	9.90512	10.8412	10.0543	8.58802	4.79128	4.22986	9.82395	7.92047	9.03097	8.95841	6.25761	8.70061	9.44899	7.4998	7.67562	7.18086	8.99313	4.03775	8.93529	4.30961	7.09274	7.50831	7.11631	7.36111	10.4184	8.0678	8.81307
270	1	5	TCGA-27-2519-01	48	0	1	18.3333	1	0	1	8.53333	80	1	0	#NULL!	4.46216	10.4548	10.683	1	6.03107	7.73102	9.47644	10.8925	12.6619	8.13314	8.82435	5.91656	3.91278	9.69522	7.96492	9.1245	9.04438	5.28303	8.45126	10.769	7.72723	9.51557	7.17418	8.67867	4.28994	8.9863	4.27534	7.38749	8.9448	8.68282	7.52686	11.3848	8.18797	8.22279
271	1	5	TCGA-27-2521-01	34	0	1	17	1	0	1	17	80	1	0	#NULL!	4.29188	6.09861	12.6146	0	4.99476	4.48968	4.1333	8.73421	7.13212	6.93808	7.19172	4.65647	4.23954	9.1073	5.22792	7.04337	6.15584	4.15741	5.88949	7.91448	6.89784	5.0593	5.30027	8.80166	4.53118	8.06752	4.27304	4.28729	7.00714	5.6521	5.81335	9.0464	7.55182	8.00562
272	1	5	TCGA-27-2523-01	63	0	1	16.3	1	0	1	13.4	80	1	0	#NULL!	4.2749	8.61131	11.1519	3	8.01196	5.88203	8.93697	7.90934	11.1685	10.6576	9.05341	5.94302	3.97745	9.30825	8.64666	9.16724	8.93399	7.14181	8.56832	9.85668	7.92545	7.46951	6.64532	8.67672	4.84221	7.22805	4.218	7.3135	8.55431	7.64268	7.70402	12.1391	8.36836	8.09155
273	1	5	TCGA-27-2524-01	56	0	1	7.7	0	0	1	7.7	80	1	0	#NULL!	4.26769	8.65244	11.1656	2	6.85374	7.06712	8.48914	11.7203	12.1963	9.14148	9.69237	8.35607	4.13556	10.0335	8.84775	10.3995	8.76273	7.20161	8.42238	10.1497	8.0755	10.1111	7.08336	9.07832	3.8971	8.27008	4.27715	7.57731	8.18719	7.80126	7.32304	12.6136	8.52949	8.80641
274	1	5	TCGA-27-2526-01	79	1	1	2.9	0	0	1	2.9	40	0	0	#NULL!	4.66659	9.89267	11.5019	1	5.98045	7.39983	9.78888	8.73524	12.1747	9.21895	9.13821	7.22737	4.22905	9.66035	8.69751	10.2742	9.05338	6.41868	7.87121	9.51108	8.01847	9.12455	7.47758	9.03721	4.13805	9.49756	4.21942	7.67129	8.80662	7.97058	7.94265	11.2207	8.98283	9.20848
275	1	5	TCGA-27-2527-01	81	0	1	14.6	1	0	1	14.6	80	1	0	#NULL!	4.08573	8.528	11.2905	3	7.3882	7.04759	9.43573	10.8387	12.5328	10.8527	9.87107	6.93816	4.12511	10.3069	8.67707	9.65925	9.25679	6.5878	7.96796	9.99996	7.38123	9.88401	8.05072	9.64621	3.82204	9.29199	4.36181	7.24598	8.36438	8.31741	7.6688	12.5645	7.73822	8.20989
276	1	5	TCGA-27-2528-01	62	0	1	16	1	0	1	2.4	80	1	0	#NULL!	4.32129	8.70228	10.9575	3	7.74342	6.70828	8.4309	7.48287	11.1792	6.83723	8.92504	5.84151	3.94598	9.55794	8.5149	9.78997	8.96319	6.80917	8.47635	10.168	7.41522	9.04895	7.387	9.21158	4.10589	8.71296	4.3838	7.43457	8.48388	7.53927	7.61598	11.9893	8.50855	8.54811
277	1	5	TCGA-28-1747-01	44	0	1	2.56667	0	0	0	2.56667	#NULL!	1	0	#NULL!	4.30454	9.78835	11.0183	2	7.0091	8.05475	8.84122	9.03595	12.0572	9.78368	9.03372	4.27413	3.91458	9.19477	8.01352	9.92522	9.47002	6.42497	9.50014	10.5204	7.75313	8.70997	7.70903	8.86252	3.99493	9.75466	4.353	7.68904	8.03855	7.67429	7.92275	10.4033	7.96075	8.41534
278	1	5	TCGA-28-1753-01	53	0	0	1.23333	0	0	0	1.23333	#NULL!	1	0	#NULL!	4.26449	9.63215	10.8525	3	7.895	6.86283	7.81523	9.02124	11.8428	9.64739	8.73453	6.57236	3.8741	9.50059	8.06859	8.74312	8.84318	6.02471	8.39028	10.4375	7.35859	7.79599	7.65952	8.7238	4.01036	9.0412	4.26742	7.59687	7.8441	7.12817	8.0719	12.1487	7.27646	7.89491
279	1	5	TCGA-28-1756-01	78	0	0	2.86667	0	0	0	2.86667	80	1	0	#NULL!	4.93183	5.93413	11.2716	0	5.17629	5.38111	6.95506	6.64345	8.0075	8.12007	7.5167	3.82834	4.32138	8.63851	5.88124	5.27001	7.59786	4.70516	6.83351	7.78241	5.84587	4.37155	6.08178	7.53026	3.83085	7.19491	4.4047	5.56594	5.25754	5.36555	6.20205	7.70121	7.19488	6.47721
280	1	5	TCGA-28-1760-01	48	0	0	4.76667	0	0	1	3.5	#NULL!	1	0	#NULL!	4.15428	9.05214	10.916	2	6.82248	6.33525	7.67982	11.2882	12.9691	9.88489	10.3024	7.62771	4.0209	9.57939	8.66611	9.477	9.98983	5.82132	7.84339	10.3686	7.47128	8.75937	6.76068	8.60487	4.26308	9.72401	4.58061	7.1329	7.88333	8.01402	6.91357	12.3038	7.50756	8.8357
281	1	5	TCGA-28-5209-01	66	1	0	14.7333	1	0	0	14.7333	#NULL!	1	0	#NULL!	4.04955	6.97855	12.0858	0	4.91539	6.43963	10.3951	8.49211	4.84272	4.22262	9.09832	4.18228	4.01386	9.26941	5.65356	4.97322	6.86418	5.53107	6.15492	8.74898	7.16901	5.16351	5.20343	10.0813	5.77763	7.80949	4.87343	5.09892	7.67827	7.10274	7.11025	10.1441	9.89998	7.76059
282	1	5	TCGA-28-5218-01	63	0	1	5.23333	0	0	0	5.23333	#NULL!	1	0	#NULL!	3.7198	9.89795	10.8477	0	4.72914	8.5506	4.74075	6.81721	7.27311	7.49002	10.9321	4.05055	4.3837	10.7452	7.52216	5.97829	7.96182	6.02359	6.4689	9.74477	7.98533	8.06975	6.88386	8.83816	6.06514	8.73713	4.41695	6.22177	7.95541	6.16521	8.75433	10.6191	8.17748	8.24158
283	1	5	TCGA-28-6450-01	60	0	1	5.5	0	0	1	5.5	#NULL!	1	0	#NULL!	4.36301	9.20242	10.6446	3	7.84844	7.88598	8.6365	9.54015	13.8275	7.78973	10.1571	6.1432	4.08179	9.74792	8.86279	10.6885	10.1966	7.82884	8.78303	10.7165	7.69618	12.6473	6.82416	8.85133	4.08999	8.85698	4.37235	8.59903	8.78432	7.23375	8.1159	12.3437	8.39747	9.07874
284	1	5	TCGA-32-1973-01	21	0	1	21.3667	1	0	1	16.9	#NULL!	1	0	#NULL!	4.15357	7.23613	11.361	1	5.85829	5.20165	7.50829	8.54402	9.05865	8.6369	9.19365	4.54051	4.21673	8.38877	8.57549	8.51195	8.2251	4.56461	7.23773	10.3986	7.44935	6.48448	5.80275	8.37509	4.86207	7.9532	4.33652	6.34123	5.85738	6.02089	6.45361	11.1863	4.57007	8.02345
285	1	5	TCGA-32-1977-01	63	1	0	0.1	0	0	0	0.1	#NULL!	0	0	#NULL!	4.08036	9.64291	10.6883	1	6.26301	8.02591	8.1082	9.82311	12.5421	10.3267	9.12682	6.66504	4.19365	10.5329	8.36065	9.2802	8.68861	6.39368	8.49469	10.6988	7.21623	8.13213	7.58569	8.96557	4.07562	10.0593	4.4215	7.52541	8.88618	8.05884	7.71389	11.8349	7.68478	8.08713
286	1	5	TCGA-32-1978-01	57	0	1	16.0667	1	0	1	16.0667	#NULL!	0	0	#NULL!	4.46384	8.87023	10.6445	3	7.67808	6.26985	7.72722	9.96546	9.52872	8.49569	8.50088	7.20444	4.02323	8.03868	8.39306	9.65851	9.15674	6.47169	8.50933	10.445	6.5966	9.44506	5.8237	8.07519	4.37245	6.54656	4.22476	6.33559	8.5713	6.66679	8.00837	11.2517	8.84963	8.80522
287	1	5	TCGA-32-1979-01	69	1	1	19.7667	1	0	1	8.83333	#NULL!	0	0	#NULL!	4.14765	9.17902	10.9869	2	7.17016	8.46544	8.59491	10.6093	12.9676	10.3657	8.86365	6.41675	4.00583	10.0728	8.24769	10.1667	9.47085	7.06027	8.22772	10.5261	7.67327	8.92375	7.22444	9.05928	4.01686	9.39162	4.55004	7.67733	8.19127	7.26616	7.53428	11.3737	7.65949	8.56961
288	1	5	TCGA-32-1980-01	72	0	1	1.2	0	0	1	1.2	#NULL!	0	0	#NULL!	4.01989	8.15685	11.259	2	7.04301	8.01853	8.97714	10.0186	13.4119	10.1632	9.33886	6.26043	3.93798	9.58681	8.11991	10.0083	9.44318	6.47527	8.78972	10.1066	7.46315	9.04779	7.81823	8.98135	3.82332	9.29457	4.60921	7.57001	7.71251	7.40088	8.30585	12.106	8.53332	8.33511
289	1	5	TCGA-32-1987-01	49	1	1	15.0667	1	0	1	2.26667	#NULL!	1	0	#NULL!	4.33071	9.99908	10.439	2	6.94364	7.57381	7.80322	10.7385	13.5676	10.9761	9.26062	7.39296	3.99852	10.5703	8.03091	9.91216	8.71917	5.58762	8.88238	10.7544	7.85075	9.87848	7.90041	9.34544	4.09973	10.1287	4.11476	7.82558	8.35889	8.34655	8.32526	11.4983	7.21089	8.54791
290	1	5	TCGA-32-1991-01	60	0	1	17.1667	1	0	1	11.5	#NULL!	1	0	#NULL!	4.34827	10.527	11.2522	2	6.78879	8.08276	8.57383	10.5652	12.7112	9.34365	8.5376	7.52529	3.90616	10.6964	8.28528	10.0444	9.75032	5.74974	9.07457	10.8109	7.78926	9.52787	7.69083	8.78219	4.15222	10.7251	4.20266	6.36072	8.49448	8.90386	7.89685	11.5267	8.56988	9.09685
291	1	5	TCGA-32-2491-01	63	0	1	12.4	0	0	1	2.33333	#NULL!	1	0	#NULL!	4.12287	10.0361	10.3464	3	8.06576	7.78774	7.84785	10.6161	13.4602	9.517	10.1523	4.97308	3.9708	10.469	9.15877	10.1131	10.095	5.64386	8.51833	11.5913	8.06612	10.5793	7.45568	8.64011	4.07113	9.83314	4.40392	7.50265	8.74128	8.72808	8.29106	13.3921	8.14108	9.1504
292	1	5	TCGA-32-2494-01	58	1	1	21.0667	1	0	1	16.2667	#NULL!	1	0	#NULL!	4.02254	10.5067	11.1441	3	7.89836	6.64267	8.07092	12.0738	12.2234	8.97391	8.81784	7.71664	4.12994	10.2273	8.09995	9.28137	9.61954	5.95823	8.24761	11.0833	7.48247	9.90108	7.45437	9.0389	3.93001	8.32252	4.26626	7.8359	7.07937	7.58249	7.87921	12.1825	8.08878	8.67471
293	1	5	TCGA-32-2615-01	62	0	1	16.1667	1	0	1	4.36667	80	1	0	#NULL!	4.15798	10.905	11.0067	2	6.87247	7.7779	8.0677	9.40999	13.4613	5.74758	9.02094	8.09733	3.85585	10.1364	8.68827	9.40262	9.40098	6.76645	8.86356	10.1683	7.46361	9.95516	7.14602	8.86087	3.99102	9.8572	4.25561	7.09789	8.43068	8.58805	7.79744	12.068	8.43028	7.93854
294	1	5	TCGA-32-2632-01	80	0	1	8.96667	0	0	1	8.96667	#NULL!	0	0	#NULL!	4.36673	9.71178	11.9583	2	7.16076	7.41443	8.87342	10.2554	13.3022	9.39096	9.57578	4.24569	5.33534	10.3305	7.90795	10.3929	7.8349	6.39066	8.78328	10.5574	8.5285	7.2428	8.18987	9.13188	3.76552	9.37017	4.35828	7.80808	8.56812	8.28102	8.23707	12.3707	9.12138	9.55492
295	1	5	TCGA-32-2634-01	82	0	0	23.1	1	0	0	23.1	#NULL!	0	0	#NULL!	4.44152	6.10978	11.1631	1	5.99382	7.65342	9.34618	9.23346	10.9093	8.71658	7.96726	6.80941	4.18623	9.69801	7.89761	9.45611	8.3872	7.38279	8.11984	10.1839	7.99961	8.87322	7.05804	8.84532	4.40059	9.60931	4.2387	8.24972	8.33007	6.41564	8.04404	10.3684	8.41315	7.64801
296	1	5	TCGA-32-4208-01	25	0	0	21.4333	1	0	0	21.4333	#NULL!	1	0	#NULL!	4.2876	8.93234	11.8234	0	5.36028	5.03995	5.06958	8.38968	6.22868	5.25375	6.62277	6.31956	5.18086	9.55265	4.42282	7.00052	6.15559	4.38293	6.59305	8.57642	6.52625	5.04032	5.87032	8.23261	3.8973	6.89066	4.46875	4.43949	6.55239	5.84043	5.74337	9.32839	7.25449	6.841
297	1	5	TCGA-32-4209-01	40	0	1	20.6	1	0	1	3.13333	#NULL!	0	0	#NULL!	3.93258	6.89327	11.3675	3	8.6195	7.62459	9.03144	10.5772	12.9416	10.8162	10.6106	7.01472	4.01408	10.4856	8.73952	9.9365	8.54597	6.30833	8.5782	10.4507	7.41962	9.03359	8.56608	9.50957	4.1726	8.36543	4.5647	7.78152	9.70843	8.63768	8.25664	12.374	8.92401	8.39241
298	1	5	TCGA-32-4210-01	73	0	1	3.76667	0	0	1	3.76667	#NULL!	0	0	#NULL!	4.45529	7.62582	11.2555	1	5.76181	6.92979	7.85216	7.82683	11.1655	7.75413	7.14331	5.04858	3.98565	8.70363	8.55456	8.76741	8.23915	6.6322	8.29048	10.3827	8.75461	8.00637	6.72242	7.86396	4.26521	7.75476	4.26433	7.81756	8.08794	8.18057	6.91981	9.95865	7.92212	8.66946
299	1	5	TCGA-32-4211-01	56	0	1	12.7667	1	0	1	12.7667	#NULL!	1	0	#NULL!	4.43049	8.31893	10.5285	1	5.88709	6.9322	8.81851	8.92913	10.6187	9.91527	7.88814	6.25299	3.94874	10.2722	7.54387	9.16434	8.82818	5.98985	8.39273	10.2677	7.6197	9.21576	7.74551	8.66242	3.9658	9.87022	4.14575	7.40066	7.97481	7.71006	7.70379	10.7893	8.37283	9.09612
300	1	5	TCGA-32-4213-01	47	1	0	20.1333	1	0	1	11.7667	#NULL!	1	0	#NULL!	4.31639	9.31646	10.9702	2	7.11232	7.59047	8.41814	10.4941	13.5466	10.4302	8.80601	7.02422	4.17546	10.6136	8.36916	9.792	8.82498	6.28997	7.87142	10.4666	7.41022	8.88475	7.89845	9.54921	4.39417	10.4367	4.20382	7.50925	8.0137	8.27245	7.33077	12.1443	6.43263	7.93202
301	1	5	TCGA-32-4719-01	73	0	1	11	0	0	1	11	#NULL!	1	0	#NULL!	4.26796	10.399	10.7757	3	8.14602	8.03236	9.6023	8.83179	11.0846	9.14578	10.1559	7.68196	4.0304	9.93769	8.42565	10.7157	9.14955	6.57125	8.3193	10.9285	7.44035	8.7991	7.87575	8.91174	4.21111	10.5915	4.36376	8.15937	8.35973	7.72158	7.4403	11.5009	8.57259	8.57328
302	1	5	TCGA-32-5222-01	66	0	1	19.5	1	0	1	3.93333	#NULL!	1	0	#NULL!	4.59995	6.55955	12.076	0	4.8077	4.62751	8.74442	8.56291	9.39271	6.17409	7.12871	4.00096	4.09773	9.65472	6.16899	8.96885	7.20618	5.60522	5.65149	9.72474	7.43683	10.2132	6.25454	8.78575	3.91117	6.27248	4.65262	5.9659	6.67667	5.45129	6.21969	11.2736	7.86269	7.02943
303	1	5	TCGA-41-3392-01	88	0	1	1	0	0	1	1	#NULL!	0	0	#NULL!	4.40973	9.66682	11.3226	2	7.26501	7.76269	9.22823	9.39904	11.6371	8.7806	9.04813	6.54027	4.01259	9.8638	8.6313	9.74967	8.59398	7.20023	8.57229	10.3648	8.5105	8.86748	7.00354	9.00306	4.44362	9.51794	4.36951	8.11733	7.86833	7.65048	7.3305	11.4285	9.21636	9.23441
304	1	5	TCGA-41-4097-01	63	1	1	0.2	0	0	1	0.2	#NULL!	0	0	#NULL!	4.4139	9.23603	10.9197	3	7.43872	7.26534	8.3568	9.44837	13.3593	9.81622	8.96698	6.6791	4.10295	10.3968	8.45492	9.35131	9.18791	6.01052	8.29148	10.3244	7.11829	9.01182	7.90052	8.88551	3.92936	10.0511	4.21668	7.54448	8.43526	8.19608	8.13283	13.2572	8.01085	7.84641
305	1	5	TCGA-41-5651-01	59	1	1	15.3333	1	0	1	7	#NULL!	1	0	#NULL!	4.40863	8.3516	11.5309	0	5.72138	6.69118	8.63978	5.77357	8.51289	9.84973	7.84013	4.66233	4.09982	9.58037	7.16235	6.51756	7.79928	7.46745	7.00805	10.1678	7.77332	8.42368	6.60666	8.18047	4.91758	7.67017	4.56607	7.18099	7.5698	7.76565	7.25618	9.46122	7.46481	7.59791
306	1	5	TCGA-76-4925-01	76	0	1	4.86667	0	0	1	2.93333	100	1	0	#NULL!	4.72906	6.87181	11.9802	0	4.16585	4.4569	3.76482	4.8507	4.76818	3.91398	7.70657	4.94753	4.06361	6.77281	4.8001	5.42967	6.89481	4.15542	6.22677	7.48288	6.0085	4.321	5.00276	6.30972	3.99663	5.20084	4.19762	6.55293	4.48842	6.35359	5.36563	9.10674	7.49746	7.47335
307	1	5	TCGA-76-4926-01	68	0	1	4.6	0	0	1	1.13333	80	1	0	#NULL!	4.04689	10.2794	10.8086	2	6.72098	7.63924	7.9179	10.604	13.0225	9.39353	8.54578	7.21487	4.0222	9.49024	8.10074	9.97479	9.69959	6.66294	7.54838	9.6698	8.05713	9.29305	6.44603	8.4886	3.98205	8.74939	4.30655	6.97181	6.84828	8.2172	6.86501	11.2114	8.61389	9.22886
308	1	5	TCGA-76-4927-01	58	0	1	17.8333	1	0	1	13.8667	80	0	0	#NULL!	4.09928	8.27098	11.3525	1	6.40201	5.60923	8.64647	8.69506	12.5547	7.96713	7.96151	5.37518	4.10304	9.18353	8.42137	9.89875	7.59734	6.67823	7.00891	9.74276	6.68907	8.43917	7.44576	8.33055	4.45372	7.83748	4.65346	5.45534	7.63386	6.97487	7.27629	10.9808	9.16681	7.61029
309	1	5	TCGA-76-4928-01	85	1	1	3.13333	0	0	1	3.13333	80	1	0	#NULL!	4.27352	9.35273	10.9599	1	6.48467	7.56567	7.85288	9.00947	12.6797	8.51269	9.11445	6.98854	4.08816	9.15984	8.58116	9.80934	8.68012	6.33869	7.71902	9.82574	7.60919	9.68411	6.50222	8.37113	4.15271	8.3056	4.51446	6.61336	7.50062	8.2348	7.23984	11.3809	8.64146	8.96573
310	1	5	TCGA-76-4929-01	76	1	1	3.7	0	0	1	3.7	80	0	0	#NULL!	4.40836	7.17865	11.6861	1	6.17458	5.69412	9.24852	9.82637	12.2726	10.0838	8.84811	6.66646	3.98312	9.88638	8.46071	9.3672	8.46691	6.49808	7.36246	9.70562	7.55935	8.27131	6.9589	9.37461	5.31065	6.77921	4.77545	7.76295	5.2708	6.79077	6.10152	11.2798	9.0333	8.23923
311	1	5	TCGA-76-4931-01	70	1	1	9.3	0	0	1	3.73333	80	1	0	#NULL!	4.39381	10.5799	10.6645	0	4.87615	6.5909	8.99622	9.63549	11.7126	8.60215	8.41067	5.74024	3.98721	9.671	8.32281	10.201	9.1122	6.17412	8.61965	10.6556	7.65775	8.64705	6.9016	8.58744	4.21568	9.49603	4.50071	6.34216	8.10177	7.40118	7.17664	10.6703	8.51732	8.92177
312	1	5	TCGA-76-4932-01	50	1	1	48.6	1	1	1	48.6	80	1	0	#NULL!	4.64511	6.05761	10.8556	0	4.98229	5.00263	8.68571	4.6864	9.54553	6.79173	8.32169	4.02114	3.99479	5.98204	7.65217	8.22087	9.09966	4.40551	7.52727	7.3987	7.49604	5.89548	4.8857	6.33206	4.47262	7.37386	4.59919	4.23326	4.05668	6.36716	6.69179	9.32181	4.67143	8.04432
313	1	5	TCGA-76-4934-01	66	1	1	2.56667	0	0	0	2.56667	80	0	0	#NULL!	4.18805	8.75132	10.7615	2	6.9975	5.83861	7.46239	8.78073	11.9203	9.00787	7.97092	4.84053	3.89911	8.73882	7.75936	8.32791	7.81927	6.87155	7.5642	10.0839	6.72472	6.98695	5.8678	7.82608	3.82543	8.10332	4.55284	5.9086	6.98667	6.97757	7.11023	10.8212	5.92936	6.49158
314	1	5	TCGA-76-4935-01	52	1	1	37.3667	1	1	0	37.3667	80	1	0	#NULL!	4.75585	9.66392	10.7877	2	6.59484	5.06551	7.37655	10.0242	11.6572	8.59073	8.09	5.72854	4.03439	8.53838	8.08567	7.89645	8.44771	5.88632	7.06071	10.3327	7.09926	9.15755	6.09937	7.51263	4.25934	8.06596	4.26347	6.15777	5.97187	6.92122	6.57598	11.3088	7.35731	6.83647
315	1	5	TCGA-76-6192-01	74	0	1	3.33333	0	0	1	2.53333	80	1	0	#NULL!	4.07494	8.8536	10.6377	3	7.54681	7.63861	8.5886	8.94951	13.2313	11.3965	8.69778	6.30935	3.84825	10.3771	8.8429	9.87266	9.69237	7.03155	8.45598	10.888	7.62938	8.36942	7.26022	8.8292	3.90074	9.78519	4.54547	7.44877	7.81854	8.46316	7.70871	12.0485	7.84269	8.87272
316	1	5	TCGA-76-6193-01	78	0	1	2.73333	0	0	1	2.13333	60	1	0	#NULL!	4.10674	10.56	10.5746	2	7.17624	8.65739	8.8834	12.9697	13.3964	10.3885	8.83259	8.57472	3.9214	10.6515	8.09324	8.97893	8.6683	6.6209	8.76506	11.3124	7.20175	10.9932	7.80434	8.76931	3.78402	10.4647	4.26574	7.5201	9.26778	9.46884	8.21509	12.8878	7.39657	8.14748
317	1	5	TCGA-76-6282-01	63	0	1	17.3	1	0	1	15.2667	80	1	0	#NULL!	4.12937	11.9076	10.705	3	7.85711	9.01993	8.09225	11.5153	14.0707	10.3282	9.9658	7.20201	3.85467	10.0558	8.83571	10.0243	8.63091	6.68546	8.6791	10.8835	7.59797	10.0152	7.39946	8.72081	3.67027	10.1814	4.46474	7.17782	8.75563	10.4496	8.22679	12.7164	8.03473	9.17433
318	1	5	TCGA-76-6285-01	64	1	1	8.46667	0	0	1	8.46667	80	0	0	#NULL!	4.25964	9.11967	10.6754	2	6.56256	8.35351	9.60294	9.12902	13.1272	7.34535	9.863	6.89925	3.87227	9.67535	8.44358	8.30163	7.97231	7.63275	8.77748	10.5621	7.85157	9.47995	7.08591	8.68891	3.79623	9.87347	4.39377	8.49195	8.16532	7.95671	8.28213	11.9082	8.793	8.32261
319	1	5	TCGA-81-5910-01	64	0	1	1.63333	0	0	1	1.63333	40	0	0	#NULL!	4.10195	10.0158	10.5983	3	8.25709	7.79697	7.82355	7.32999	12.0942	10.0269	9.40178	7.11174	3.93903	9.54069	8.85759	10.1287	8.94776	7.23963	9.1351	10.6504	7.46868	8.39733	7.52127	8.86141	3.7555	11.4234	4.60476	7.43819	8.3261	7.30449	7.35163	13.0461	7.95053	9.0216
320	1	5	TCGA-87-5896-01	50	1	0	26.6667	1	1	0	26.6667	#NULL!	1	0	#NULL!	4.50481	9.07415	10.9311	3	7.92915	7.82961	9.10267	7.11676	13.2907	10.0852	9.9999	6.54197	4.45256	9.76393	8.96445	8.859	9.60642	8.30136	8.95363	10.8711	6.83205	9.67332	7.65663	8.96781	3.98346	10.1623	4.43518	8.57916	9.28328	8.25297	9.03172	12.3837	9.16576	8.98048
321	1	5	TCGA-02-0001-01	44	1	1	11.9333	0	0	1	4.56667	80	1	1	#NULL!	4.37094	8.07965	10.8743	0	4.89037	6.83764	6.28564	5.71932	8.72084	4.65565	5.90675	6.16797	7.15361	8.24243	6.06929	9.19373	6.70508	5.59803	6.80884	9.14848	7.89953	6.41503	5.31435	9.13982	5.15361	9.73914	4.76615	5.77569	5.2595	6.20704	6.26873	11.3784	4.59779	7.64108
322	1	5	TCGA-02-0007-01	40	1	1	23.5	1	0	1	17.2667	80	1	1	#NULL!	4.39769	4.13119	12.2977	0	3.93791	5.47936	8.50949	4.37773	3.30197	4.15296	4.4411	3.79811	4.29051	9.2948	4.68707	5.27762	7.00693	5.3239	4.45003	9.05109	7.79007	3.91092	4.83765	8.19541	5.66581	4.25867	5.1662	5.76588	5.32748	7.08518	5.32957	11.1033	8.56935	6.38149
323	1	5	TCGA-02-0010-01	20	1	1	35.9	1	1	1	11.7	80	1	1	#NULL!	4.31947	5.60387	11.8915	0	3.93612	6.30338	7.61203	4.63354	7.5287	3.99004	4.95726	4.51418	4.38838	8.39727	6.65385	6.47687	8.22547	4.88245	5.23829	7.43828	6.79305	4.34674	6.38561	9.21332	4.73255	6.14389	4.65837	5.94268	7.51238	4.93101	6.21872	8.93869	4.5459	5.36714
324	1	5	TCGA-02-0021-01	43	1	1	78.7333	1	1	1	8.5	80	1	1	#NULL!	4.24185	4.31753	11.4066	0	3.71704	6.37964	8.07748	3.72192	4.18405	4.2532	5.77486	3.84914	8.31269	10.2834	3.79066	9.455	9.84666	6.45907	5.79868	9.94913	7.74938	3.75423	5.66998	8.00681	6.06507	3.9741	4.67589	6.22625	3.87504	8.78965	6.86379	10.0379	7.77855	7.87002
325	1	5	TCGA-02-0024-01	35	0	1	53.8333	1	1	1	46.7	100	1	1	#NULL!	4.18046	7.09524	12.1537	0	3.831	6.2824	7.65801	5.09154	3.48478	4.28667	5.80838	3.97974	4.47656	9.33316	4.52886	10.113	4.84746	6.69124	6.53229	9.21592	7.45619	3.76209	7.01339	9.04996	6.62633	3.9591	4.79905	6.76915	3.85773	5.58441	7.29274	11.6873	7.3702	8.08369
326	1	5	TCGA-02-0028-01	39	0	1	91.8333	1	1	1	64.0333	100	1	1	#NULL!	4.17085	7.80048	11.0595	0	4.96074	6.25176	7.06876	8.59601	7.34615	4.91505	5.78089	5.60662	4.19158	9.68099	6.73545	9.285	7.69295	4.77724	7.00704	9.8801	5.93248	5.96867	7.6725	9.40791	4.4427	10.0249	4.71558	6.5741	5.92583	5.88438	7.54663	10.0014	5.75538	6.02135
327	1	5	TCGA-02-0043-01	54	1	1	18.5667	1	0	1	9.4	80	1	1	#NULL!	3.94115	10.7938	11.7043	1	5.81772	7.808	7.23717	8.84512	8.83465	9.97338	6.89646	6.55173	4.1312	9.57584	8.78043	8.23656	5.44374	4.96495	7.44212	9.70768	7.14965	7.19881	7.7874	8.75606	4.68747	9.97123	4.3547	6.41117	8.19889	5.34755	7.46261	11.514	4.73519	8.43573
328	1	5	TCGA-02-0057-01	66	1	1	20.1333	1	0	1	15.7667	80	1	1	#NULL!	4.01836	9.72113	11.6455	0	4.91434	7.05801	6.12205	8.79307	8.27798	9.64981	4.89238	6.23347	4.09942	9.22077	8.32887	7.35714	5.59918	5.07701	7.23758	9.22407	7.10411	6.7304	6.1615	9.75737	5.28333	9.66383	4.46798	5.58918	7.08682	5.78791	6.65783	11.0942	4.9824	7.706
329	1	5	TCGA-02-0080-01	28	0	1	90.9667	1	1	1	77.9667	80	1	1	#NULL!	4.76322	6.18001	11.8187	0	3.8772	4.45095	4.8495	5.40721	4.48171	4.87101	6.5553	3.6999	4.62713	6.80595	4.8316	4.67644	6.17716	4.56579	5.71447	7.72069	5.79261	4.06729	5.0453	4.87374	5.45981	4.99042	4.67167	5.56165	4.88312	5.01628	4.71596	8.58673	6.1403	5.73725
330	1	5	TCGA-02-0083-01	59	1	1	23.0333	1	0	1	15.4333	80	1	1	#NULL!	4.29819	8.32141	12.2806	2	7.09619	6.02377	9.04292	10.3801	12.1858	9.18116	9.09069	4.34334	4.24436	10.299	8.63106	10.2414	8.21203	6.65333	8.12437	10.3229	6.39678	10.1919	8.10893	9.25366	4.98245	8.4279	4.62316	6.37724	8.7228	7.16538	6.9907	12.2334	9.62289	8.02965
331	1	5	TCGA-02-0089-01	52	0	1	17.2	1	0	1	11.9333	100	1	1	#NULL!	4.16435	10.0552	11.224	2	7.01645	8.4024	8.70537	11.5616	13.1198	10.0969	8.89692	4.2434	4.01556	10.0886	8.23866	10.2746	9.85697	6.13225	8.52216	10.2875	6.92685	8.84306	7.842	9.0073	4.84059	9.86496	4.30297	7.88915	8.9189	8.81736	7.77811	11.7425	8.30083	8.59626
332	1	5	TCGA-02-0099-01	46	0	1	3.53333	0	0	1	3.53333	80	1	1	#NULL!	4.49079	9.72831	11.0962	0	5.0678	7.58351	7.9281	10.0636	12.4783	9.73507	8.78378	4.5299	4.20264	9.8158	8.20567	9.48763	8.34806	6.14996	8.25246	10.4204	6.73552	9.28203	7.94609	8.30503	4.32468	10.0212	4.33963	7.68985	8.76813	8.48832	6.79972	12.1408	7.5005	7.80856
333	1	5	TCGA-02-0102-01	42	0	1	27.4	1	1	1	15	100	1	1	#NULL!	4.11588	10.3376	10.6214	1	6.26787	8.33903	7.79843	10.9668	12.97	11.1073	8.09385	7.4185	4.52585	9.971	8.3565	10.133	9.20482	7.67441	8.45774	10.6294	5.99826	9.93585	6.59571	8.83223	4.9707	10.2207	4.45782	6.85682	8.26788	9.32563	7.05477	11.8417	8.02038	8.34985
334	1	5	TCGA-02-0107-01	56	0	1	17.9	1	0	1	4.86667	80	1	1	#NULL!	4.26328	10.5979	11.1489	3	7.34584	8.43094	8.56287	11.6854	13.5765	9.5935	9.27106	7.28645	4.09908	10.5771	8.14488	10.076	8.98505	6.0578	8.4334	10.3566	7.27956	9.83912	8.1799	9.09184	4.16913	10.9432	4.44073	7.36553	8.31148	8.80832	8.10124	13.4659	8.12578	8.25076
335	1	5	TCGA-02-0113-01	43	1	0	93.9333	1	1	1	52	100	1	1	#NULL!	4.58236	5.24249	12.1288	3	8.28478	5.00164	10.0245	9.27004	10.7279	8.87262	8.17641	7.49259	4.52149	10.2838	7.1672	10.2715	8.57744	6.65629	8.45012	10.1316	6.68452	8.62303	7.83662	9.30271	4.30985	6.84868	4.69147	7.78346	9.17606	7.47724	7.6958	11.4652	9.20873	8.52062
336	1	5	TCGA-02-0114-01	37	1	1	101.367	1	1	1	76.5333	80	1	1	#NULL!	5.50205	5.80221	12.107	0	3.98666	4.02347	4.60642	5.02269	8.3267	4.46708	6.87537	4.08949	4.58955	6.40947	4.46189	6.06728	7.35462	4.57337	5.5039	6.87904	5.84523	7.95102	4.9962	6.76837	5.31035	4.95391	4.3523	4.06054	5.04719	4.95127	4.82668	8.70989	5.29494	6.45209
337	1	5	TCGA-02-0116-01	51	0	1	49.6333	1	1	1	41.0333	80	1	1	#NULL!	3.9922	7.29621	11.7384	0	4.70123	6.04185	7.46995	5.57444	4.11187	3.78695	7.45602	3.60931	10.9387	10.1525	6.67161	9.68292	7.54378	6.50125	7.50355	10.0891	8.32718	5.87002	6.17592	8.83017	5.42798	4.62747	4.2636	6.49972	7.78016	7.3591	7.40484	11.1492	6.84515	8.10879
338	1	5	TCGA-02-2466-01	61	0	1	17.0333	1	0	1	4.26667	80	1	1	#NULL!	4.46691	8.83167	11.3095	0	5.34355	5.24557	9.05126	7.9779	9.77295	3.82742	7.5177	4.56894	4.18023	9.17385	7.43331	7.95667	7.18728	5.99063	7.84586	9.51585	7.99412	9.11373	5.79527	8.2718	4.36753	6.67415	4.47319	7.39131	7.84333	6.17233	6.38038	10.0541	6.69473	6.7486
339	1	5	TCGA-02-2470-01	57	0	1	13.1	1	0	1	6.1	60	1	1	#NULL!	4.25028	10.0584	11.383	3	7.30287	7.98805	8.2097	10.3551	13.5017	9.65694	10.1103	6.24015	4.23311	10.0316	8.84121	9.57531	9.01793	6.06001	8.16788	10.1087	7.85718	9.61618	7.77278	9.29843	4.15074	10.4857	4.41537	7.38776	8.14171	8.17452	7.01691	12.881	8.10591	8.75664
340	1	5	TCGA-02-2483-01	43	0	0	15.5333	1	0	0	15.5333	80	1	1	#NULL!	4.58543	6.98442	11.5952	1	6.01362	5.81985	5.5606	6.78575	9.76332	6.80715	7.93857	5.14453	3.9774	8.14531	6.1713	6.6985	6.65563	4.38542	6.48785	8.9368	5.5925	6.4993	6.20902	8.03904	5.8013	7.9728	4.43626	5.42402	6.4929	6.33228	6.59108	10.7986	6.1253	6.7791
341	1	5	TCGA-02-2486-01	64	0	1	20.6	1	0	1	20.6	80	1	1	#NULL!	4.18138	10.9874	10.9025	2	6.78226	7.87742	8.87588	11.9028	13.5551	9.22314	9.27971	7.83137	3.9851	10.2538	8.67184	10.3552	8.06587	6.60239	9.65288	10.5346	7.78997	10.0886	8.18604	9.59695	3.87051	10.6923	4.11763	6.8656	8.01443	8.953	8.23679	11.9185	8.01231	8.7728
342	1	5	TCGA-06-0160-01	56	1	1	11.9667	0	0	1	11.9667	#NULL!	0	1	#NULL!	4.51944	6.02498	11.7886	0	5.33642	4.72598	7.90877	4.3649	10.14	9.65827	8.29808	4.01974	4.19543	10.792	6.24238	6.34712	8.18686	5.8703	8.44695	7.37308	6.00235	4.6018	6.31596	8.83145	4.39919	7.16327	4.77624	5.84282	5.04322	4.5678	6.95992	7.68459	8.52101	5.67225
343	1	5	TCGA-06-0167-01	44	0	1	11.5667	0	0	1	11.5667	90	1	1	#NULL!	4.44708	6.58217	11.9916	1	5.79683	4.69766	7.77004	6.76854	10.0458	9.76807	8.7087	3.91707	4.2983	10.6692	6.26206	6.65248	8.35532	5.92114	8.46912	7.14789	6.02095	4.87725	6.79296	8.92607	4.4839	7.42808	4.84283	5.85058	4.99873	4.44732	6.60597	9.49289	8.57088	5.86822
344	1	5	TCGA-06-0240-01	57	0	1	20.7	1	0	1	20.7	90	1	1	#NULL!	4.25138	5.99286	11.7906	0	5.43397	4.65709	8.86055	6.93131	10.4856	8.00781	7.40331	4.37365	4.37321	9.84245	5.39752	7.07426	7.12009	5.64374	7.85246	6.57221	5.77515	5.66892	6.45807	8.76471	4.489	6.96817	4.42499	5.54982	5.21216	4.98337	5.93953	9.36504	7.99819	5.9022
345	1	5	TCGA-06-0650-01	39	1	1	23.9	1	0	1	11.7	#NULL!	1	1	#NULL!	4.17345	9.70836	11.1242	2	6.94889	7.74002	8.71594	11.4195	13.3642	10.0625	9.80153	7.6948	3.86474	10.3283	8.74677	9.84147	9.25275	6.84812	8.77932	11.5944	7.46874	9.78779	7.6759	8.59569	3.817	10.0581	4.47939	7.3388	7.30517	7.52269	8.63191	13.2709	7.59684	8.13731
346	1	5	TCGA-06-2564-01	50	0	0	6.03333	0	0	0	6.03333	100	1	1	#NULL!	4.09494	10.5463	10.7652	3	7.67482	7.94385	8.31248	9.81057	12.7187	10.7093	8.76632	7.44915	3.99336	9.51425	8.46851	9.44988	9.48617	6.29815	8.08078	10.2601	7.47098	9.81296	7.33892	8.77533	3.81791	8.16281	4.09421	7.61237	8.40649	7.52675	7.66525	11.2779	8.66324	9.13367
347	1	5	TCGA-06-5408-01	54	1	1	11.9	0	0	1	5.26667	80	1	1	#NULL!	3.95344	10.8255	10.7521	3	8.06097	8.5903	8.09833	10.0124	13.9952	10.7679	9.38902	7.77824	3.87557	9.50084	9.08717	9.94268	8.85231	7.71102	9.28804	10.4324	7.58092	9.79687	7.07677	9.06295	3.84951	10.957	4.39594	7.16457	8.47797	9.44922	8.53949	11.7346	8.53744	8.92077
348	1	5	TCGA-06-5412-01	78	1	1	4.6	0	0	1	2.93333	80	1	1	#NULL!	4.1114	8.083	11.4467	3	7.88993	7.80281	8.59946	10.1183	13.666	11.3429	10.259	8.0643	4.16678	10.902	9.05246	9.91091	9.25643	6.94307	8.39977	10.6225	7.43559	10.5808	8.22904	9.31396	3.79138	9.90578	4.41301	7.6891	8.42924	9.09142	8.69759	13.533	8.70531	9.14617
349	1	5	TCGA-06-5413-01	67	0	0	8.93333	0	0	1	6.5	60	1	1	#NULL!	4.34752	9.2221	11.5642	3	8.15508	7.26298	8.91722	10.0739	12.4591	9.65362	8.79242	6.49372	4.08553	9.61076	8.60017	9.8028	8.06997	7.0978	8.21382	10.2255	8.04458	8.251	7.62241	9.27407	3.95247	9.4997	4.57975	7.69282	8.19869	6.9848	8.34772	11.765	8.41019	8.47394
350	1	5	TCGA-06-5416-01	23	1	0	6.8	0	0	0	6.8	80	1	1	#NULL!	4.61197	6.81778	12.1976	0	4.85533	4.3729	9.18551	8.79103	9.66999	5.77384	7.29966	3.92447	3.92506	9.67626	6.49309	8.95032	7.40195	5.65728	5.6058	9.56955	7.4488	10.1691	6.37597	9.05825	4.36873	5.98091	4.50967	6.33801	6.51279	5.69204	6.32051	11.3087	7.85287	6.88624
351	1	5	TCGA-06-5417-01	45	1	0	5.16667	0	0	0	5.16667	80	1	1	#NULL!	4.70213	6.60402	12.2621	0	4.12651	4.2905	3.95215	4.57445	3.81559	3.82038	7.69203	4.82633	4.00889	6.35217	5.03129	5.08852	6.90612	4.16732	5.9454	7.25947	5.97271	4.10643	4.82245	6.05137	4.30559	4.96176	4.72526	6.11069	4.35928	6.07726	4.90736	9.19228	7.38092	7.30099
352	1	5	TCGA-06-5418-01	75	1	1	2.76667	0	0	1	2.76667	60	0	1	#NULL!	4.40707	10.2653	10.7739	1	6.32855	7.01386	7.62997	10.4593	12.7185	8.62893	8.26847	6.67184	4.19663	8.92373	7.89896	9.8139	9.44827	6.65054	7.03834	9.09208	7.38556	8.91675	6.08813	8.29397	4.38731	8.46767	4.53081	6.54938	6.5213	7.84272	6.45551	11.0532	8.05787	8.68841
353	1	5	TCGA-06-5858-01	45	1	0	6.23333	0	0	1	3.23333	100	1	1	#NULL!	4.72629	8.85826	11.3438	1	5.9084	7.45058	8.03539	7.67826	11.4987	9.38062	8.59105	7.12423	4.31787	11.0628	8.80908	9.73987	8.92038	6.7445	7.49559	11.485	7.6405	6.79253	7.315	8.80295	3.73686	7.77409	4.41284	6.56305	9.16162	8.46088	8.35224	11.5436	8.15998	8.98881
354	1	5	TCGA-06-5859-01	63	0	0	4.63333	0	0	0	4.63333	40	1	1	#NULL!	5.20914	9.62203	11.1202	1	6.17018	6.77286	9.31888	9.9502	11.4836	8.90714	6.83491	6.43859	3.9308	9.61994	7.89803	9.09727	8.62037	7.20289	8.9202	10.5875	6.98945	8.63347	8.05526	8.84997	3.72374	8.95516	4.21698	7.81672	9.07743	9.19168	8.52183	10.7357	8.83619	8.89678
355	1	5	TCGA-06-6389-01	49	1	0	7.9	0	0	0	7.9	100	1	1	#NULL!	4.86104	8.72447	11.4484	1	6.10775	8.3931	7.08068	9.82872	9.40726	7.58349	7.79181	3.55673	3.93533	7.96803	5.80906	6.41906	8.27847	4.54875	6.28444	9.06881	5.55892	5.63508	6.45941	8.32396	4.14662	9.01633	4.66546	5.85857	7.28115	6.68476	6.82918	7.79369	7.32145	7.19449
356	1	5	TCGA-08-0245-01	31	1	1	38.3667	1	1	1	15.4333	80	1	1	#NULL!	4.61682	7.92874	11.823	2	7.253	4.19757	9.16591	4.57191	10.3926	9.01678	8.7261	4.58615	4.41554	8.62785	6.17005	6.32224	7.78494	5.85607	8.08439	9.80304	6.68897	7.23201	5.88691	7.36873	4.90261	6.63341	4.42536	6.16688	6.05961	5.74941	5.71567	11.0264	7.30163	5.83251
357	1	5	TCGA-08-0345-01	71	1	1	1.76667	0	0	1	1.76667	60	1	1	#NULL!	4.12634	10.6958	10.8208	1	6.55896	8.55504	8.57432	11.2204	12.5399	10.0188	9.60412	6.76334	4.05979	9.84495	8.04914	9.78289	9.17673	6.40088	8.29907	10.4163	7.191	9.82154	6.81281	9.05629	4.73543	10.0805	4.47522	7.86998	7.1035	8.09221	6.89428	12.0864	7.74788	7.93397
358	1	5	TCGA-08-0346-01	69	0	1	8.53333	0	0	1	2.5	80	1	1	#NULL!	4.15004	9.35281	10.852	3	7.63728	8.07368	8.63138	10.7523	13.361	10.6843	10.9155	7.40279	3.95732	10.2398	8.81179	9.15721	9.78893	6.65059	8.22552	10.3375	7.25134	9.23567	7.06812	8.8468	4.32819	10.818	4.39875	6.86322	8.07946	9.35044	8.62735	12.4457	7.73475	8.65865
359	1	5	TCGA-08-0350-01	32	0	1	29.6333	1	1	1	14.6333	80	1	1	#NULL!	4.14953	8.62726	11.8422	0	4.69316	5.55043	7.06532	8.98188	6.88264	6.43489	8.01186	5.13766	4.17314	6.32701	4.90597	8.75313	6.23428	4.63447	6.21722	8.06247	5.01177	7.21926	5.11331	6.28714	5.44233	6.95514	4.61456	4.59171	6.25182	5.21591	5.36966	9.00849	5.26005	7.07092
360	1	5	TCGA-08-0353-01	58	0	1	8.53333	0	0	1	5.46667	80	1	1	#NULL!	4.15576	9.65269	11.1695	2	6.56835	6.16051	8.75822	6.96325	10.6428	7.50442	8.23429	5.98495	4.34439	9.44288	8.07219	9.3039	8.26463	6.52648	8.54904	9.90509	7.1547	8.46634	6.85004	8.5883	4.82938	7.43539	4.37952	6.75631	7.85512	6.21413	6.65268	10.8692	7.30288	7.41555
361	1	5	TCGA-08-0354-01	52	1	1	18.2	1	0	1	8.43333	60	1	1	#NULL!	4.23592	9.66922	11.1553	2	6.97503	6.86669	9.2	9.16958	13.1741	9.51189	8.74488	6.61345	3.99963	9.49072	8.04765	10.108	9.38874	6.10009	7.44765	9.72475	7.67227	9.77627	6.83067	9.10731	5.11545	9.32144	4.38759	6.64595	7.93221	7.87024	7.46984	11.8082	8.78889	8.75719
362	1	5	TCGA-08-0356-01	59	1	1	31.5333	1	1	1	14.9	80	1	1	#NULL!	4.04588	9.33084	11.0322	3	7.67466	7.51838	8.29609	8.6121	12.9499	10.4632	9.31418	7.45358	4.09065	9.24652	8.34124	10.0229	8.31401	6.70169	9.55875	10.0124	7.4016	9.35369	7.14001	9.00035	4.68321	10.7403	4.36476	6.7608	8.56401	7.67455	7.87245	12.1508	8.48349	8.81378
363	1	5	TCGA-08-0358-01	50	0	1	22.6	1	0	1	8.8	80	1	1	#NULL!	4.28029	7.67005	10.6905	2	6.55906	5.60121	7.1405	4.63293	10.4652	7.54389	8.26925	4.8504	4.21325	6.79316	7.31715	8.28999	7.13624	5.59554	6.87853	8.40295	6.98491	6.58551	4.82912	7.1157	4.73771	6.73417	4.96226	5.66408	6.46332	5.91237	6.77716	10.8224	6.71162	7.30172
364	1	5	TCGA-08-0360-01	76	0	1	15.6	1	0	1	3.73333	80	1	1	#NULL!	4.43726	11.6823	10.7137	1	6.4766	9.45125	8.91546	12.1579	13.4906	9.08978	8.67412	7.0086	4.13444	10.1192	8.30003	9.47221	8.61864	5.18433	8.41234	10.6786	7.5443	10.4764	6.7916	8.95088	4.24108	9.80805	4.28547	6.79907	8.47908	9.53985	7.20662	12.8805	8.18049	8.67963
365	1	5	TCGA-08-0375-01	51	1	1	12.4	0	0	1	5.36667	100	1	1	#NULL!	4.67184	9.54544	10.6702	1	6.49465	6.07254	8.46858	9.33528	12.5496	7.17449	9.0455	5.85043	4.2285	8.07669	7.86997	9.61326	8.41832	6.6991	8.11806	9.58027	7.75645	9.14198	6.51327	8.76046	4.90462	9.08997	4.63501	5.94848	7.78456	5.94375	6.54438	11.4227	7.51376	8.19199
366	1	5	TCGA-08-0380-01	74	1	1	15.1333	1	0	1	5.03333	80	1	1	#NULL!	4.34223	10.0513	10.8228	1	6.30517	6.78125	8.46673	9.23227	10.1508	8.49646	7.76394	7.61788	3.95782	9.25224	7.20076	8.97251	8.50649	5.27989	8.14073	9.66573	7.25514	8.21961	7.14985	9.23238	4.32393	9.63277	4.47628	6.33127	7.5749	8.06285	7.20108	10.5439	7.83486	8.25785
367	1	5	TCGA-08-0385-01	71	0	1	2.73333	0	0	1	2.73333	60	0	1	#NULL!	4.16677	7.56742	11.3284	3	7.82206	4.29966	7.15848	6.50125	5.04281	8.25406	7.73306	5.33818	4.41888	5.81905	7.04802	9.22588	6.79538	4.13099	6.30641	9.33155	5.85444	4.48316	6.35308	5.82288	5.65862	7.55538	4.63996	4.36882	5.6897	5.0436	6.0185	10.7112	7.14733	6.52338
368	1	5	TCGA-08-0386-01	74	0	1	18.2667	1	0	1	14.2333	80	1	1	#NULL!	4.40054	8.74586	11.2247	0	5.02807	5.45042	9.14963	8.54622	11.977	8.21645	8.92195	5.3271	4.02961	10.2514	7.92264	9.05351	9.18693	5.75577	8.16011	10.355	6.34516	8.19688	6.91785	9.1191	4.74743	7.36657	4.52994	7.62269	7.85172	7.0876	6.77436	10.876	8.46647	8.64612
369	1	5	TCGA-08-0390-01	69	0	1	14.1667	1	0	1	14.1667	60	1	1	#NULL!	3.98169	7.857	11.4503	3	8.36834	5.29229	8.41512	8.99143	12.7268	7.26172	9.88326	6.10106	4.89144	7.83136	8.34684	9.83746	7.6126	5.93616	8.00147	9.75886	7.68403	9.20827	6.89099	9.03443	4.31407	10.2148	4.72598	5.71821	7.08504	8.05658	7.3878	11.9371	7.34383	8.39429
370	1	5	TCGA-08-0509-01	63	0	1	12.7333	1	0	1	12.7333	60	0	1	#NULL!	4.69673	8.3962	11.3023	2	7.0036	7.92941	8.72927	12.1577	13.5544	9.44092	8.62307	6.08589	3.91778	10.1166	8.10775	9.29541	8.7927	6.19173	8.85657	9.97477	7.09638	9.63126	7.78573	9.05506	3.98606	10.424	4.30645	7.12456	7.71604	8.31012	8.25537	12.0711	7.97363	8.62482
371	1	5	TCGA-08-0514-01	69	1	1	11.2333	0	0	1	11.2333	40	1	1	#NULL!	4.28608	8.63196	11.2275	1	5.89017	5.28941	8.03307	8.41515	13.1826	5.91159	10.1319	7.12604	4.78125	9.45305	7.81956	10.2263	9.0248	6.58161	8.14968	10.263	6.43201	8.63187	7.00251	8.9776	4.61902	9.42538	4.51189	7.21268	8.26347	6.3036	6.76582	11.9448	7.95666	7.77514
372	1	5	TCGA-08-0517-01	34	1	1	59.5	1	1	1	34.1333	80	1	1	#NULL!	5.01982	5.55963	12.8364	0	4.98327	5.04997	8.87502	7.67752	11.8943	6.6051	6.41827	4.17086	5.11692	6.97576	5.41553	9.03648	7.41672	4.34702	7.07246	7.3676	4.46518	4.04847	6.22044	8.70455	4.48258	7.58855	4.48757	7.00993	9.01825	7.27703	6.14863	10.299	5.97921	6.32703
373	1	5	TCGA-08-0518-01	60	1	1	19.6	1	0	1	4.46667	80	1	1	#NULL!	4.17973	9.85474	11.8858	2	6.80769	7.0818	8.19761	9.74578	13.2318	10.0798	9.34262	7.40172	4.27255	9.91221	8.56588	9.95927	9.48245	6.79124	8.87902	9.8796	6.95045	10.0467	6.98943	8.26866	4.63874	9.19507	4.48072	6.79608	8.40043	7.13871	7.45493	11.9477	8.44153	8.82489
374	1	5	TCGA-08-0521-01	17	0	1	4.86667	0	0	1	4.16667	60	1	1	#NULL!	4.1033	8.31281	11.6612	2	7.04682	7.17976	8.26169	8.4121	12.3576	8.86412	11.1816	6.13501	4.05747	10.0198	8.72923	9.38848	8.62926	5.27403	8.37085	9.56227	7.10013	9.00087	6.713	8.82188	4.24109	9.81285	4.301	5.91109	7.45988	8.92284	7.92985	13.431	7.90548	8.05462
375	1	5	TCGA-08-0525-01	52	0	1	16.2	1	0	1	11.4333	80	1	1	#NULL!	4.35843	9.60655	11.8468	3	7.47723	6.55348	8.36446	10.7628	13.1727	9.55422	9.8312	8.2521	3.8999	9.65333	8.14817	10.8495	8.76575	7.32185	8.62438	10.3805	7.51006	9.48105	6.88522	8.35686	4.40779	9.45922	4.34022	6.58734	7.96061	8.7734	8.08614	11.9772	8.33211	8.44822
376	1	5	TCGA-08-0529-01	56	1	1	18.6667	1	0	1	10.9333	80	1	1	#NULL!	4.46363	9.74048	10.8854	3	7.38331	7.95831	8.35867	10.5687	12.8899	9.37047	9.05507	5.93997	4.04107	9.35937	8.17265	10.6233	9.43795	7.42308	8.68754	9.80736	7.58192	7.83471	6.94296	8.38022	4.33352	9.78572	4.32219	7.22004	7.90457	8.62467	7.08111	11.6028	7.77346	9.1612
377	1	5	TCGA-08-0531-01	64	0	1	7.66667	0	0	1	7.66667	80	1	1	#NULL!	4.36864	9.43143	11.2829	1	6.36238	5.32416	9.25215	8.3908	12.9508	9.62752	9.19309	6.90602	4.20009	9.60726	8.22943	10.1096	9.08442	6.06712	8.43146	10.0874	7.42643	9.74042	6.63726	8.86954	4.60088	7.38467	4.33325	7.48634	8.21197	7.06701	7.02322	11.4835	8.60696	8.86094
378	1	5	TCGA-12-0618-01	49	0	1	13.1667	1	0	0	13.1667	60	1	1	#NULL!	4.36737	8.85571	10.9039	1	6.21758	5.02868	8.23946	5.87753	8.23768	8.81867	6.66102	4.45378	4.03714	9.38959	6.33416	7.2036	8.37393	6.06471	7.29808	9.28865	7.23926	7.5169	5.96127	8.31132	5.30598	6.53739	4.84245	6.25022	6.18095	6.61703	5.99265	9.51063	7.16	6.48745
379	1	5	TCGA-12-0620-01	57	0	1	10.6	0	0	1	10.6	100	1	1	#NULL!	4.46453	8.96604	11.1037	1	6.35222	6.30583	8.2127	9.01595	13.1912	8.06163	8.89881	5.93515	3.99815	9.74045	8.78852	9.88681	8.84856	5.92672	7.53216	10.3191	6.52286	9.75526	6.64329	8.30555	4.60775	7.60753	4.61003	6.26761	6.95206	6.84926	7.0709	12.0478	6.73436	7.5445
380	1	5	TCGA-12-0656-01	48	1	1	96.1	1	1	1	48.9	80	1	1	#NULL!	4.53451	8.00441	11.0738	3	7.99365	6.16553	7.99587	8.57029	13.2439	8.34213	9.10167	5.87518	4.13426	9.2742	8.24328	8.89076	8.63526	6.44557	8.79279	9.36303	7.32767	9.07433	6.61453	8.12266	4.13191	7.16988	4.90789	6.13364	7.89433	7.6174	6.65963	12.2035	7.922	8.31888
381	1	5	TCGA-12-0670-01	60	0	1	26.3333	1	1	1	12.6333	100	1	1	#NULL!	4.01207	8.89591	11.7207	1	5.85636	5.53901	9.11449	6.21012	11.5668	7.89176	8.07036	5.30133	4.10208	9.03162	7.11925	9.07573	8.4499	7.4936	8.217	9.09679	7.63145	8.04388	7.17984	8.7439	4.78272	7.45812	4.51008	6.89399	8.163	5.83034	6.55844	10.4603	7.68916	8.36752
382	1	5	TCGA-12-0688-01	74	0	1	27.0333	1	1	1	7.6	100	1	1	#NULL!	4.21974	9.15661	11.6741	2	7.09991	5.89804	8.77877	7.95548	12.3152	9.3964	8.84784	5.0705	4.1148	9.99217	8.63898	9.82382	7.9807	7.04163	8.02637	9.42618	6.85646	9.19045	6.37879	8.76962	4.63972	7.91017	4.49793	6.30363	7.62752	6.96978	6.55801	11.6833	8.00302	8.50638
383	1	5	TCGA-12-0692-01	75	1	1	3.7	0	0	1	1.16667	60	0	1	#NULL!	4.50405	10.9718	10.6014	1	6.32909	5.92611	7.57207	9.63057	11.2026	8.14395	7.54177	6.18928	4.12554	9.35086	8.19998	9.50069	7.6705	6.61349	8.40888	10.0867	7.06735	8.14117	5.74825	7.571	4.66942	8.98968	4.21658	5.94042	7.47342	6.99777	5.75126	11.4753	6.18768	7.9189
384	1	5	TCGA-12-0703-01	46	0	1	20.6667	1	0	1	6.93333	80	1	1	#NULL!	4.55491	8.96279	11.2095	2	6.94847	5.65053	7.73298	5.71889	12.7143	8.27303	10.0776	5.13375	4.12839	10.5216	8.58934	9.37433	8.80059	6.9767	8.54471	9.33145	6.79659	9.54419	6.76578	7.80397	4.20426	7.98854	4.36072	6.0906	7.7624	7.06616	6.39856	11.8926	8.06452	8.26993
385	1	5	TCGA-12-0772-01	46	0	1	54.6	1	1	1	20.2333	80	1	1	#NULL!	4.42041	9.93755	10.8239	2	6.60327	7.60406	7.63559	9.93873	13.1472	8.97477	10.4297	7.99787	4.03777	10.3159	8.2403	8.74123	8.83582	6.3943	8.59686	10.2117	6.59497	9.50474	6.2885	8.18618	4.02606	9.9238	4.28752	5.79258	6.77909	8.59977	6.78368	11.8764	7.75561	7.99863
386	1	5	TCGA-12-0773-01	24	0	1	43.8333	1	1	1	24.1667	100	1	1	#NULL!	4.30993	7.18082	12.3951	1	6.00594	4.52052	9.25964	8.33408	9.44576	4.60346	5.29976	5.26795	4.52172	9.96282	7.63813	9.99872	7.46534	4.26165	7.14021	9.34471	5.85191	8.79009	4.91458	9.22334	5.0046	6.77858	4.5113	5.7348	7.00183	4.92501	5.17952	10.7718	4.90961	8.75991
387	1	5	TCGA-12-0775-01	75	1	1	7.73333	0	0	1	3.13333	60	1	1	#NULL!	4.30541	9.48417	10.9999	3	7.45599	8.02402	7.60616	10.3563	13.48	9.50089	10.1501	5.90983	3.97758	10.1274	9.12125	9.76169	8.35834	6.13069	8.06886	9.75953	6.73078	10.0742	6.98045	8.4438	3.98908	10.7173	4.6814	6.16577	7.29066	8.92228	7.00455	13.1895	7.3214	8.48245
388	1	5	TCGA-12-0776-01	52	0	1	9.86667	0	0	1	4.23333	80	1	1	#NULL!	4.55928	9.99274	11.6461	2	7.23014	6.85248	8.12357	11.3472	13.0542	8.24732	8.10779	8.2944	4.25384	10.1397	8.35887	9.45559	8.69669	6.33397	8.45192	10.0653	7.1521	10.6861	7.333	9.09784	4.05426	9.23665	4.51137	5.938	7.67826	8.01487	7.39885	12.1432	6.94587	8.19889
389	1	5	TCGA-12-0778-01	53	0	1	15.1333	1	0	1	7.73333	80	1	1	#NULL!	4.22564	10.8834	10.9649	2	6.99034	7.415	6.7514	11.1256	13.0047	8.33051	9.61909	8.08425	4.10385	10.3802	7.39873	9.35622	9.06062	6.88356	8.62012	10.2201	7.01417	8.24368	6.49731	7.67918	4.23653	9.55827	4.24557	5.98557	6.58978	8.62184	7.22813	11.9029	7.64287	8.45407
390	1	5	TCGA-12-0780-01	51	1	1	15.0667	1	0	1	3.03333	80	1	1	#NULL!	4.29677	8.67275	11.2022	3	7.88806	5.81438	7.0251	9.10668	11.8893	8.69252	8.28484	4.69556	4.26097	9.33236	7.87281	9.70238	7.39567	6.60018	8.52588	9.63869	7.33952	9.04742	5.88664	7.60626	4.02296	7.91106	4.36495	5.76271	7.00461	7.06504	6.20114	11.9324	6.02972	7.67097
391	1	5	TCGA-12-0819-01	49	1	1	25.1333	1	1	1	14.2667	60	1	1	#NULL!	4.18426	8.27303	11.492	2	7.28947	5.68562	8.59498	5.75023	11.6211	8.96439	8.07775	4.57633	4.00019	9.84924	7.66326	9.31071	8.65283	7.02835	8.73583	9.63769	7.10406	8.82795	7.21384	8.92879	4.13611	7.37453	4.59491	6.70202	8.01606	6.50548	7.04412	11.3328	8.06131	8.64883
392	1	5	TCGA-12-0821-01	62	0	1	10.7667	0	0	1	8.63333	60	1	1	#NULL!	3.88922	9.58486	11.2295	3	7.3132	5.73362	7.79365	8.9178	11.4225	9.22981	7.97932	6.66935	3.89894	10.1779	8.34329	8.24604	9.18262	7.19705	8.63879	9.84631	7.1111	8.60323	7.43985	8.71041	4.76821	9.05244	4.61815	6.99747	8.08565	6.72888	7.02225	10.8781	7.86398	8.54022
393	1	5	TCGA-12-0822-01	46	0	1	23.8333	1	0	1	3.03333	80	1	1	#NULL!	3.97026	7.544	11.4758	3	8.23255	6.67346	8.39654	8.20846	13.6821	9.24749	9.26155	4.18112	4.03632	10.4947	8.15485	8.94904	8.40542	5.26696	7.79377	9.11879	6.95265	8.91416	7.17584	9.40478	4.47014	8.47825	4.71752	6.50583	7.95684	7.57033	7.71425	12.8202	6.84687	8.03349
394	1	5	TCGA-12-0827-01	38	1	1	39.3	1	1	1	39.3	100	1	1	#NULL!	4.08987	8.56038	11.3967	1	5.92352	5.60318	6.22187	6.72138	11.0039	8.32167	8.64844	7.01952	3.95742	8.34804	7.12552	5.98894	7.91793	4.5502	8.3555	8.40377	6.33255	4.92298	6.12983	8.27586	4.68076	8.59989	4.75195	4.71929	7.19144	6.61878	7.78633	10.0868	7.2263	5.92714
395	1	5	TCGA-12-0828-01	57	0	1	9.06667	0	0	1	0.433333	60	1	1	#NULL!	4.16775	10.1218	11.232	2	7.25933	6.78164	8.17225	8.64093	12.8082	9.24965	8.81136	5.61199	3.7355	10.1179	8.20718	9.43139	8.60752	6.04689	8.0619	9.75334	7.03188	7.85791	6.69373	8.97257	4.61203	9.85632	4.61534	7.11002	7.79371	7.02392	6.94412	11.5459	7.04459	8.80276
396	1	5	TCGA-12-0829-01	75	0	1	20.8667	1	0	1	15.7667	80	1	1	#NULL!	4.06173	9.91171	10.6913	1	6.13966	8.05479	7.9349	9.29572	13.0749	9.00079	9.24988	6.22581	4.0766	9.84652	8.8972	9.71576	8.86237	6.74953	9.31038	9.76086	7.22061	9.80384	7.24153	9.05859	4.63348	11.5494	4.66469	6.71108	8.28834	8.25965	6.9412	11.999	6.48056	8.76792
397	1	5	TCGA-12-1088-01	53	1	1	129.367	1	1	0	129.367	80	1	1	#NULL!	4.05116	9.89374	11.4324	1	6.1127	6.83147	8.39381	9.58332	13.0996	6.4598	7.57991	5.38549	3.88393	9.70825	8.32591	7.99501	8.40476	6.07264	7.99373	9.50423	7.36135	9.9461	6.5692	8.358	4.91307	9.7492	4.8202	6.55059	7.78495	7.00872	6.17253	12.833	6.77239	7.95068
398	1	5	TCGA-12-1090-01	58	0	1	7.7	0	0	1	7.7	60	1	1	#NULL!	4.52586	8.25171	11.2774	0	4.13442	7.33903	7.96607	4.42963	12.0511	6.4171	6.30723	5.02684	4.24374	10.353	8.39776	8.65015	8.19459	5.71352	9.18476	9.71956	6.73269	5.78882	6.82702	9.22956	4.52893	7.44907	4.42571	6.51415	9.05746	6.73626	6.80707	11.9552	8.34966	8.10969
399	1	5	TCGA-12-1091-01	10	1	1	33.6667	1	1	1	1.86667	80	1	1	#NULL!	4.15246	9.98063	10.7842	1	5.80389	6.64264	7.79202	9.7027	12.3729	10.1138	8.09539	7.50792	4.0106	9.33646	8.20771	8.32233	8.37819	6.25985	8.30444	9.69712	6.65133	8.97928	6.85605	8.91822	4.73703	8.94386	4.47053	6.12454	7.92793	6.64785	7.31042	10.5668	8.55065	7.75614
400	1	5	TCGA-12-1092-01	58	0	1	22.0333	1	0	1	21.2333	80	1	1	#NULL!	4.1752	10.0441	11.6401	1	5.79793	6.84437	8.99188	8.60168	12.0121	9.03007	8.05021	4.71847	4.016	10.1869	8.17928	8.67222	7.22689	5.78751	7.01441	9.57509	7.10354	8.31517	7.40367	9.02152	4.32203	10.6015	4.18651	6.99947	7.41395	7.78542	7.19402	12.0949	7.7624	7.86758
401	1	5	TCGA-12-1093-01	66	1	1	16.2	1	0	1	10.7333	80	1	1	#NULL!	4.23945	9.88417	10.5673	2	6.64109	7.05876	8.75446	9.46401	13.048	7.82718	9.58923	6.88347	4.00027	10.7032	8.40382	9.01107	8.4698	6.34676	8.09645	9.56737	7.38235	8.28984	7.65579	9.52366	4.04246	10.5902	4.58172	6.93831	8.35046	7.70897	7.0902	11.5969	6.68276	8.90153
402	1	5	TCGA-12-1094-01	56	0	1	12.4	0	0	1	6.2	100	1	1	#NULL!	4.04057	10.0854	10.7011	1	6.22135	7.22938	8.25674	9.97198	13.0837	10.348	8.92287	7.50454	4.00292	10.4379	8.25145	9.47722	9.52465	6.35109	8.38606	9.92015	7.27464	9.75923	7.18903	8.16309	4.28572	8.3857	4.36451	5.67637	8.18775	7.9224	7.23911	11.6305	8.00279	8.16533
403	1	5	TCGA-12-1095-01	65	1	1	16.0667	1	0	1	3.2	100	1	1	#NULL!	3.9165	8.95584	10.9629	3	8.63723	7.01653	8.33615	6.67878	12.8823	9.6318	9.15135	5.73622	4.11122	9.76658	8.72164	7.50847	8.70817	5.28136	8.43904	9.24642	7.38197	8.51827	6.7648	9.3101	4.09107	10.4667	4.5421	6.5713	7.28648	7.40663	7.54578	12.876	7.07261	8.42267
404	1	5	TCGA-12-1096-01	55	0	1	9.23333	0	0	1	9	80	0	1	#NULL!	4.03396	10.2531	10.7602	2	7.06319	7.4703	8.20765	9.42843	13.1156	7.47679	8.03795	5.63454	3.85501	9.49744	7.44867	8.54706	8.16939	5.38214	7.9663	10.0098	7.13994	9.29474	6.8311	8.54315	4.11914	9.38343	4.12508	6.43151	6.62175	8.15223	7.50006	11.7037	6.86047	8.19064
405	1	5	TCGA-12-1098-01	75	1	1	4.03333	0	0	1	3.1	60	1	1	#NULL!	4.08734	7.16959	10.8506	2	7.08082	4.64184	8.38345	4.72902	9.01898	9.52966	8.03161	5.12425	4.02396	9.66668	8.08291	9.49981	8.44766	4.62674	8.06465	8.86053	7.42805	5.61248	6.85954	7.25428	4.40966	6.20401	4.67989	6.9472	7.54917	6.97613	7.48306	11.4315	8.91088	8.88081
406	1	5	TCGA-12-1099-01	68	1	1	4.2	0	0	1	2.06667	80	1	1	#NULL!	4.18518	7.09027	11.6936	0	5.58041	6.68923	9.00961	5.667	10.9203	8.62192	8.37169	6.06104	4.41613	9.41729	7.15943	7.79853	7.91802	6.1217	8.02842	8.96716	6.57759	7.99567	6.19241	8.20406	4.6612	7.42178	4.31499	7.33102	6.18522	5.22164	6.07019	10.2211	7.55019	6.45477
407	1	5	TCGA-12-1597-01	62	1	1	22.5	1	0	1	6	80	1	1	#NULL!	4.37459	6.66534	11.2672	2	6.82757	4.49662	8.36339	5.93033	8.60124	10.0688	7.92283	4.11301	4.80475	8.47243	7.46795	6.6054	7.9803	5.82434	7.67647	8.50127	6.87578	7.70111	6.71366	8.46607	4.32731	6.76657	4.3869	6.78119	6.55049	6.21028	6.91664	9.34797	7.92395	7.22127
408	1	5	TCGA-12-1599-01	47	1	1	26.0333	1	1	1	2.96667	80	1	1	#NULL!	4.14054	9.30174	10.8429	2	6.99841	6.91822	7.96153	9.53717	12.7793	10.2947	9.05304	5.28378	3.99683	9.70111	8.28875	9.35558	9.65776	6.30729	7.9617	9.83464	7.04634	8.68972	6.64776	8.67499	4.05628	8.98213	4.32213	7.1578	7.54585	7.52311	7.2795	11.6277	8.6909	8.57217
409	1	5	TCGA-12-1600-01	86	0	1	14.9333	1	0	1	13.4667	80	1	1	#NULL!	4.60523	8.94593	11.2725	1	6.55612	5.73469	8.3925	4.34144	9.75777	8.18438	8.53766	4.23025	4.1513	8.55894	7.96156	9.31265	8.02909	6.89716	8.07898	9.84771	7.35537	8.19932	6.51463	7.85596	4.26098	8.22053	4.38978	6.7455	7.18542	6.6028	8.03278	11.0732	7.5204	8.30719
410	1	5	TCGA-12-1602-01	58	0	1	6.86667	0	0	1	4.66667	60	1	1	#NULL!	4.44073	8.39299	11.1765	0	4.83318	6.7956	8.98138	9.0175	12.4702	7.76555	7.45618	5.96801	4.4519	9.46274	7.80454	8.56255	8.34377	6.0248	6.43334	9.63702	7.02043	8.4398	6.26962	8.72219	4.44727	8.26116	4.49821	6.69672	6.72173	7.17138	6.24582	11.1646	7.59305	6.84255
411	1	5	TCGA-12-3644-01	47	1	1	60.6	1	1	1	38.0667	60	1	1	#NULL!	4.21787	7.31428	12.0458	0	5.37763	5.50377	9.68778	8.64661	10.2195	9.31985	7.79805	4.57235	4.55332	9.93991	7.61858	8.59489	6.79871	5.55222	7.11238	8.9594	8.75559	8.98533	7.22744	9.81988	4.72371	7.34683	4.41485	8.15695	7.05043	5.89442	6.70301	10.5354	8.75388	7.15052
412	1	5	TCGA-12-3646-01	59	1	1	44.6333	1	1	1	43.8333	80	1	1	#NULL!	4.57784	7.7148	11.3361	0	4.8143	6.17076	9.64253	5.88533	8.41441	7.69858	7.48507	5.40013	4.74068	9.80308	7.54779	8.82824	7.98329	6.22044	8.47363	8.86609	7.32318	7.21112	6.56773	10.4566	4.54808	7.0467	4.53709	7.59701	7.64219	5.96452	6.55739	9.68782	8.46819	7.80905
413	1	5	TCGA-12-3648-01	61	1	1	27.3	1	1	1	2.86667	80	1	1	#NULL!	4.19171	9.23356	10.8793	3	8.03253	6.66884	7.43837	6.21474	13.0963	10.4371	9.15058	5.28873	4.23617	9.50135	8.44998	9.32776	8.60823	7.35228	9.37483	9.5178	7.18699	9.51413	6.89186	8.26696	4.06253	10.0151	4.22126	6.81315	8.52018	7.67487	7.59938	11.7189	8.11808	8.3088
414	1	5	TCGA-12-3649-01	76	0	1	15.4333	1	0	1	11.7	80	0	1	#NULL!	4.16608	8.42436	11.7894	3	7.87273	6.9109	9.0254	9.45854	12.4021	9.79699	8.96063	6.1943	4.25952	9.85341	8.34294	10.0416	9.1318	7.02716	8.25719	10.0136	7.18313	8.84369	8.14761	9.36526	4.10258	8.71549	4.18061	8.19734	8.69472	6.51938	7.53377	12.2373	9.24294	8.81814
415	1	5	TCGA-12-3650-01	46	0	1	11.1	0	0	1	7.96667	80	1	1	#NULL!	4.12362	8.40007	11.7318	3	8.19963	5.57446	8.81977	6.88954	9.72612	10.5777	8.99506	5.11814	4.76384	9.24331	8.22741	8.83115	7.69794	6.84021	8.40314	9.39321	7.74339	8.20258	7.0062	8.92275	5.44447	7.91164	4.26993	7.50143	7.0246	6.32194	7.25651	11.1999	8.91299	7.68791
416	1	5	TCGA-12-3651-01	77	0	1	12.8667	1	0	1	11.9333	80	1	1	#NULL!	4.59235	8.87157	11.2418	1	5.99714	6.16839	9.93052	8.79916	8.54222	7.39564	8.44863	6.64206	4.05885	9.33908	7.89663	8.0212	8.56038	6.51006	8.1809	9.64655	8.04341	7.51335	7.88406	9.17101	4.01414	8.77684	4.18724	8.12318	8.16133	7.32483	7.71292	9.82973	8.19605	7.80052
417	1	5	TCGA-12-3652-01	60	0	1	35.4	1	1	1	6.76667	80	1	1	#NULL!	4.3358	8.01401	11.8616	3	8.11485	5.31544	9.1612	7.25993	12.3628	10.4174	7.97706	4.88276	4.18295	10.0767	8.44336	9.59105	8.34281	6.82345	8.70485	9.19791	7.65281	9.38127	7.30301	9.26877	4.80428	9.11216	4.26164	7.41468	8.87354	6.67322	6.82887	12.315	8.71398	7.9769
418	1	5	TCGA-12-3653-01	34	1	1	14.7333	1	0	1	7.46667	80	1	1	#NULL!	4.62342	10.5618	11.392	3	7.72337	6.97792	8.15361	6.78884	10.4139	9.3205	8.90721	6.87587	3.86738	9.64359	8.57959	9.33157	7.67276	6.84526	9.75797	10.6743	8.03032	9.38128	8.29299	9.24355	4.16366	11.0162	4.44128	7.05217	9.18315	8.27969	7.94928	12.1314	9.21092	9.26291
419	1	5	TCGA-12-5295-01	60	1	1	15.1333	1	0	1	13.3	#NULL!	1	1	#NULL!	4.21846	8.18216	11.0899	1	6.55576	5.83463	8.54408	8.54857	12.489	7.9355	7.76334	6.1206	4.1924	8.96435	8.47	9.81029	7.51591	7.02068	6.89857	9.70766	6.53991	8.35804	7.6003	8.29159	4.60278	8.23258	4.84426	5.51537	7.73488	7.28721	7.47582	10.7908	8.98761	7.6519
420	1	5	TCGA-12-5299-01	56	1	1	3.26667	0	0	1	3.26667	80	1	1	#NULL!	4.19844	9.4766	10.8047	1	6.44376	7.48256	7.80069	8.96382	12.7024	8.19256	8.96406	6.92189	4.00867	9.04202	8.66929	9.86537	8.73231	6.23509	7.60888	9.58589	7.79134	9.7648	6.28256	8.22041	4.4322	8.41588	4.63468	6.93468	7.45013	8.2587	7.35563	11.476	8.52881	8.99146
421	1	5	TCGA-12-5301-01	59	0	1	2.06667	0	0	1	2.06667	80	1	1	#NULL!	4.25556	7.69965	11.5632	1	6.45388	6.29181	9.22094	9.90181	12.3774	10.1276	8.95078	7.33505	4.23848	9.7854	8.74939	9.38877	8.78231	6.58575	7.33424	9.60853	7.66599	8.42843	7.12539	9.49606	5.69316	7.22662	4.63348	8.1155	5.69812	7.38532	6.5305	11.3057	9.00552	8.4062
422	1	5	TCGA-14-0736-01	49	0	1	15.3333	1	0	1	4.26667	100	1	1	#NULL!	4.12591	10.4432	10.9298	1	6.18115	7.84332	8.98001	10.306	13.3052	9.14203	8.1099	5.64088	4.61565	9.50494	8.45269	8.3705	8.22765	6.10077	8.38306	9.31399	6.70466	9.23377	6.45007	9.12851	4.191	10.2529	4.68235	6.86419	8.61671	8.89522	5.99396	11.9598	7.20793	7.59452
423	1	5	TCGA-14-0783-01	36	1	1	6.3	0	0	1	6.3	80	1	1	#NULL!	4.16243	8.22179	11.193	2	7.29076	6.4099	9.2726	8.0558	11.6474	10.1806	9.04965	7.74036	4.24312	10.2411	8.32266	9.38086	9.07647	5.72848	8.36815	9.09234	6.27432	8.99925	7.53922	9.09678	4.7768	7.65003	4.44336	6.07872	7.49511	7.17033	6.91853	11.9776	8.49189	8.52534
424	1	5	TCGA-14-0786-01	50	1	1	23.3667	1	0	1	4.23333	80	1	1	#NULL!	3.96957	9.30226	10.726	3	7.49019	7.07314	8.25487	5.01661	13.1558	11.1823	8.64199	7.81565	3.83325	9.48507	8.84078	9.05862	9.70002	5.76495	8.34324	9.44903	7.18018	9.23393	7.20641	8.50873	4.85245	7.75285	4.61036	5.94078	8.06367	8.09031	7.59993	11.6353	8.59115	8.48773
425	1	5	TCGA-14-0787-01	69	0	1	2.26667	0	0	0	2.26667	60	0	1	#NULL!	4.10171	9.67411	11.1445	2	6.97568	7.82688	8.02804	8.1328	12.6566	9.14746	10.0371	8.65832	4.16161	9.61987	8.82874	9.47418	9.75384	7.20163	8.50563	9.32352	6.79689	9.81436	7.17678	8.94406	4.72833	10.0018	4.40818	6.41132	8.60423	7.34401	7.77774	12.0597	7.39975	8.40529
426	1	5	TCGA-14-0789-01	54	0	1	11.4	0	0	1	3.5	40	1	1	#NULL!	4.03038	10.2795	10.7943	2	7.28716	8.00913	7.60473	10.124	13.8805	6.30727	10.3374	9.03616	4.01076	10.776	9.26833	10.5237	9.42938	7.54605	9.13183	9.68131	7.06476	10.4769	7.85963	8.95773	4.83685	10.8235	4.8392	6.57634	7.9492	8.39714	7.76505	13.3777	8.24342	8.63586
427	1	5	TCGA-14-0790-01	64	1	1	13.9667	1	0	1	13.9667	60	1	1	#NULL!	4.40383	7.93105	10.912	3	7.74229	6.60648	8.4704	7.2404	8.2649	9.77813	9.31971	5.28035	4.14784	9.64458	8.46925	9.41254	9.07548	7.47513	9.02174	9.8704	7.83559	8.31584	7.29539	8.92772	4.28338	8.92573	4.41664	7.75986	8.72703	6.99334	7.57066	10.4146	8.93858	9.1516
428	1	5	TCGA-14-0812-01	65	0	1	3.3	0	0	1	3.3	40	0	1	#NULL!	4.3128	7.78769	11.0836	0	5.16686	5.6127	8.63526	10.0742	11.2994	6.87776	7.38855	5.87317	4.06531	9.36229	7.91661	9.21684	8.64426	5.24105	7.37531	9.72728	6.58307	8.23041	6.8077	8.65804	4.18512	9.25146	4.33628	6.82084	7.84372	7.19021	6.6778	11.0426	6.88881	7.64154
429	1	5	TCGA-14-0865-01	67	0	1	16.7333	1	0	1	7.16667	60	1	1	#NULL!	4.20529	7.97772	11.4917	3	7.60254	5.13525	8.33591	6.54462	8.45669	5.12467	7.86489	4.44627	4.09045	9.42949	6.91313	7.66643	7.46756	4.79568	6.45089	9.56504	4.87646	5.30132	7.026	8.73081	4.12496	6.1718	4.51067	7.09971	7.44395	5.16826	5.75742	11.1894	7.22614	5.33641
430	1	5	TCGA-14-0866-01	55	0	1	26.7	1	1	1	3.23333	80	1	1	#NULL!	4.23576	9.03267	11.2045	2	6.59848	6.16614	8.07333	7.94312	11.2866	9.49672	8.0435	6.52421	3.9713	9.57115	7.82923	9.24024	8.54049	6.44188	7.66337	9.65103	6.07313	8.30284	6.87258	8.8001	4.05832	8.39304	4.24987	6.87831	7.34458	6.3713	6.57872	11.1255	7.58059	7.63014
431	1	5	TCGA-14-0871-01	74	1	1	29.3333	1	1	0	29.3333	60	1	1	#NULL!	4.17632	9.18836	11.2034	0	4.77131	5.31192	7.11828	4.33734	4.00318	3.86858	7.74864	3.93794	4.90997	8.8426	8.04022	8.58785	5.0376	7.31632	7.91878	8.89496	7.80038	7.46872	6.37001	8.51354	4.38093	7.48723	4.65036	6.27429	8.82514	5.19825	5.85053	11.1478	5.75784	8.67344
432	1	5	TCGA-14-1034-01	60	1	1	16.1667	1	0	1	9.4	60	1	1	#NULL!	4.32747	7.50858	10.7022	1	6.15057	6.99174	8.66745	9.74748	12.9885	8.49149	9.6406	8.6679	4.70613	10.0809	8.73172	9.40235	8.63757	6.24479	8.25127	9.81255	7.24285	10.067	5.93674	9.20198	4.24843	9.89944	4.33363	6.6007	8.29367	6.79981	7.33367	11.6388	8.07005	8.46879
433	1	5	TCGA-14-1037-01	66	1	1	19.5667	1	0	1	10.8667	60	1	1	#NULL!	4.17869	11.0098	10.8847	1	5.90962	8.16304	8.54315	8.08423	13.1209	9.8221	7.83416	5.49071	4.11797	9.66267	8.45551	9.73562	7.90166	5.85899	7.63729	10.2921	6.87582	8.20825	6.85884	8.5974	3.98613	10.7038	4.43127	6.6098	7.42489	8.73738	7.09734	11.1257	7.4603	8.34476
434	1	5	TCGA-14-1402-01	58	1	1	32.5	1	1	1	11.1	80	1	1	#NULL!	4.16029	10.0417	11.0916	0	5.51078	5.58891	7.87805	8.93876	12.7857	5.34101	8.96314	5.91705	4.08811	8.8831	8.60757	8.88329	8.681	5.95778	7.90926	8.44659	6.12542	8.10472	6.25744	8.00603	4.31883	7.47422	5.19266	5.85476	6.93279	6.41321	5.65747	11.5695	6.68865	9.21755
435	1	5	TCGA-14-1451-01	39	0	1	23.4333	1	0	1	0.633333	80	0	1	#NULL!	4.26593	9.76518	10.8709	1	6.00542	6.04555	8.17248	8.72978	11.5855	8.72723	7.44287	7.22623	4.45812	9.70068	7.59513	7.36393	8.83089	5.85388	7.07614	9.79551	7.28251	8.71471	6.86292	8.93741	4.74071	7.75072	4.64184	6.50713	7.03808	6.93173	6.74909	11.1777	7.70335	7.51838
436	1	5	TCGA-14-1452-01	60	0	1	7.2	0	0	1	5.73333	80	1	1	#NULL!	4.0023	9.77553	10.856	3	7.33644	5.80466	8.01813	10.3797	10.6351	10.0695	9.20715	8.08347	3.91819	10.3273	8.3083	9.90079	8.49457	4.89048	8.71352	10.1023	7.37377	9.95159	6.84633	8.96403	4.35204	7.22052	4.24352	5.63192	7.6977	7.76037	7.53697	11.881	6.79512	7.9993
437	1	5	TCGA-14-1456-01	23	0	0	41.5333	1	1	1	3.26667	80	1	1	#NULL!	4.39412	6.73084	11.2806	1	5.98904	4.58955	7.04582	8.13896	8.78519	7.95592	7.89654	4.8574	4.26338	8.0195	6.3757	5.22919	7.88898	4.67002	6.5195	8.69249	6.43184	5.24136	6.1455	8.88224	4.23926	6.43928	4.54358	5.45467	6.06753	5.78965	6.38595	9.38005	6.95198	6.42105
438	1	5	TCGA-14-1458-01	54	0	1	6.76667	0	0	1	2.7	80	1	1	#NULL!	4.72676	6.41235	11.7897	0	5.2445	4.89249	7.58195	7.52663	8.25749	9.30027	7.88342	4.31098	3.97346	9.8611	5.62289	4.74148	7.74032	4.66094	7.15137	7.72192	6.35484	4.38165	5.53127	7.99206	4.26218	6.43595	4.38369	6.06806	5.81062	5.01097	5.54644	7.06783	8.01312	6.84585
439	1	5	TCGA-14-1459-01	63	1	1	12.6	1	0	1	9.16667	100	1	1	#NULL!	3.87076	7.92677	11.1919	2	6.74652	6.63717	8.21927	8.98782	13.1486	6.81825	8.644	5.93009	4.19072	10.4678	8.61927	9.55351	8.39003	5.97775	7.95403	8.65165	6.88812	8.87488	7.3556	9.14029	4.32396	8.44473	4.61211	6.76629	6.91676	7.42645	5.7395	12.0629	8.66233	7.91467
440	1	5	TCGA-14-1795-01	66	0	1	2	0	0	1	2	60	0	1	#NULL!	4.23925	8.4503	10.5396	2	6.60876	5.27381	7.76216	11.2614	11.2625	10.686	9.27081	6.37451	3.99239	10.0851	8.04297	8.28538	7.69875	5.70318	7.68444	10.3977	7.02958	8.55566	5.94382	8.28918	4.76637	7.37379	4.55911	6.40606	6.02599	7.55406	6.05153	12.2761	7.78371	7.04261
441	1	5	TCGA-14-1821-01	31	0	1	18.0333	1	0	1	11.0333	80	1	1	#NULL!	4.32983	8.00061	11.4649	0	4.56586	4.97504	3.68058	4.40581	4.53804	6.83539	7.08859	3.83037	4.10521	8.43642	5.19129	4.39526	5.01763	4.5476	5.3841	7.51499	5.23419	4.28484	4.47549	6.21517	4.13614	6.30986	4.56808	5.49353	4.10264	5.34908	4.95276	8.30369	4.86213	5.36778
442	1	5	TCGA-14-1823-01	58	1	1	18.1	1	0	1	4.66667	80	1	1	#NULL!	4.18523	10.7752	10.724	1	6.14233	8.29508	8.15303	11.8489	13.1582	9.06119	7.83199	6.61629	4.07873	10.2418	7.34239	9.79912	8.42586	5.68323	7.55239	10.1035	5.8822	8.90164	6.66239	9.02371	4.14683	7.58743	4.10883	6.23355	7.41243	8.38233	6.04518	11.9025	7.3704	8.31633
443	1	5	TCGA-14-1825-01	70	0	1	7.73333	0	0	1	2.73333	80	1	1	#NULL!	4.22183	7.70702	11.2771	0	4.91585	5.53409	8.21607	6.57722	8.66218	4.32072	8.37378	5.40385	4.18303	8.73984	7.51878	7.01607	7.94702	5.81061	7.03732	9.64226	7.31967	7.20876	5.68872	8.69088	4.20784	6.44982	4.32126	8.84769	7.00586	5.463	5.90987	10.605	7.52994	6.5392
444	1	5	TCGA-14-1827-01	51	0	1	5.96667	0	0	0	5.96667	100	0	1	#NULL!	4.38946	8.88055	11.6904	2	6.87799	6.15778	8.82473	9.88889	11.3128	8.66146	7.93399	4.55113	4.31872	8.4935	7.71834	9.41386	8.68416	5.82075	7.04812	9.42749	6.9628	8.49914	7.43186	9.2353	4.0842	8.10591	4.45571	7.38384	7.2681	7.46655	6.70823	10.404	9.16995	8.23923
445	1	5	TCGA-14-2554-01	52	1	1	17.7333	1	0	1	17.7333	60	1	1	#NULL!	4.08636	8.69375	10.8705	1	6.50958	8.43527	8.36645	10.9885	13.0254	9.85903	8.84185	7.49652	4.13147	10.3435	8.66599	10.1709	8.70622	6.7473	8.42731	10.7381	7.51729	11.0146	7.66891	9.38061	3.81233	9.87393	4.27519	7.46038	8.70824	7.95687	7.41984	11.9208	8.40574	8.50161
446	1	5	TCGA-14-2555-01	44	1	0	8.06667	0	0	0	8.06667	80	1	1	#NULL!	4.13247	9.16054	11.2963	2	7.04859	6.50402	7.80044	9.7376	12.8717	10.3316	7.78551	6.08105	4.10942	10.1337	7.94514	8.68404	9.22417	6.2697	8.3921	8.32089	6.91495	9.20799	6.62944	9.45183	4.52046	7.59474	4.46979	5.77232	7.78405	6.17515	7.50276	11.0014	9.37411	8.08231
447	1	5	TCGA-14-3477-01	38	1	0	3.83333	0	0	0	3.83333	80	1	1	#NULL!	4.54784	7.88604	12.653	1	5.97427	5.01154	9.0139	7.36385	9.02625	7.88101	7.80123	4.2536	4.19761	9.07963	6.94077	8.30069	7.95532	5.97356	7.09555	9.73909	8.24184	7.00413	6.98931	8.70335	5.64297	6.883	4.42337	7.57616	7.71015	6.40405	6.37383	10.8925	8.58605	5.2447
448	1	5	TCGA-14-4157-01	40	0	0	3.46667	0	0	1	3.2	60	1	1	#NULL!	4.97963	8.6171	11.6789	0	4.26676	4.72429	3.89741	6.80414	6.07469	5.76105	6.34663	4.12129	4.88605	6.77622	6.79859	4.29466	6.65202	4.44604	6.47081	7.37896	7.46924	3.84816	4.51141	7.26962	4.38394	5.00476	4.4078	6.82756	5.90053	5.47048	4.99503	7.5806	6.27451	6.34299
449	1	5	TCGA-15-0742-01	65	0	1	13.9667	1	0	1	7.73333	80	1	1	#NULL!	4.48159	9.72514	11.2551	2	6.64417	5.54305	7.93847	6.31582	12.7613	8.76634	9.33784	6.01768	4.20093	8.68411	8.42012	9.19701	7.89281	6.74258	8.09484	9.50292	7.35953	8.69566	5.50227	8.1601	4.47285	6.8528	4.46229	5.86625	7.98905	7.16879	7.67966	11.4321	7.9066	7.38642
450	1	5	TCGA-15-1444-01	21	0	1	51.2333	1	1	1	51.6667	#NULL!	1	1	#NULL!	4.60181	6.01936	11.5346	0	5.51792	5.85992	7.13466	8.39077	7.85368	7.22786	9.1353	4.11642	5.06798	8.22555	5.92306	6.74868	7.10352	4.39152	7.5189	9.5524	6.97345	6.0559	6.63535	8.29183	4.20727	7.68228	4.50408	5.52259	6.99519	5.21748	7.91532	8.40262	6.48158	6.92685
451	1	5	TCGA-15-1446-01	55	0	0	19.3667	1	0	1	14.7667	80	1	1	#NULL!	4.2379	10.3346	10.6535	1	6.21446	6.69701	7.93701	8.56194	12.3132	8.48215	8.97069	5.26593	3.9694	10.1506	8.13112	8.73612	9.39719	6.74091	8.47077	9.92081	7.2992	7.59988	7.47683	8.75315	4.60183	9.79712	4.43702	6.94005	7.72032	7.24277	7.18611	10.7788	7.94607	9.01683
452	1	5	TCGA-15-1449-01	65	0	1	13.4667	1	0	1	2.46667	60	1	1	#NULL!	4.13098	7.38182	11.4174	0	5.65586	4.35796	7.64276	6.14091	8.68542	9.43035	6.17522	4.00886	4.08921	10.2607	7.13856	6.62659	7.76946	5.11227	7.06974	9.10903	7.29149	6.04618	5.8683	8.58897	4.4465	6.73293	4.49143	5.1423	6.20882	5.718	6.14424	10.0819	6.46673	7.66198
453	1	5	TCGA-19-0957-01	48	1	1	22.2	1	0	1	1.66667	#NULL!	1	1	#NULL!	4.36565	9.68615	10.4706	1	6.3522	5.86447	7.62302	9.44716	11.3347	9.22974	7.69321	5.93223	5.11399	9.54044	7.17167	7.1266	8.01343	5.64274	7.19506	9.94836	7.33027	8.27539	6.1913	8.19555	4.12873	8.02009	4.32794	6.33425	6.16928	7.93789	6.64737	10.5597	6.97663	6.42854
454	1	5	TCGA-19-0960-01	83	1	0	8.73333	0	0	0	8.73333	60	1	1	#NULL!	3.99765	6.14387	10.9407	3	7.92967	5.09118	7.83803	5.03287	7.57133	10.079	8.0765	4.82065	4.2281	9.4235	7.97457	6.07818	7.99617	5.66561	8.59538	9.29174	6.44961	6.33786	5.93842	7.99628	4.24659	7.45787	4.21884	6.19757	7.69422	6.19227	6.47271	9.95789	6.5685	7.08389
455	1	5	TCGA-19-0962-01	77	1	1	0.666667	0	0	0	0.666667	40	0	1	#NULL!	4.10458	9.17859	10.8016	3	8.17959	6.84148	8.37042	8.76232	12.8098	9.70482	9.16	7.81321	4.02707	10.1305	7.71411	9.13209	9.30412	5.86193	8.04389	9.1986	7.41477	8.96154	7.14663	8.96009	4.07348	10.759	4.28064	6.37559	7.916	8.1449	7.51037	12.7114	8.62309	8.64889
456	1	5	TCGA-19-0964-01	70	0	0	3.43333	0	0	0	3.43333	60	1	1	#NULL!	4.22409	9.74269	10.8045	1	6.06069	5.89246	8.1784	8.37279	12.0212	4.36345	7.98256	7.12655	4.12729	9.48938	8.96394	9.10672	9.11052	5.67702	7.67262	10.1827	6.36181	9.48939	6.07474	8.38189	4.57703	6.05984	4.46583	5.05924	6.35362	6.99086	7.73725	11.1866	7.45582	8.26629
457	1	5	TCGA-19-1385-01	69	0	1	10.9	0	0	1	5.9	#NULL!	1	1	#NULL!	4.23064	9.74315	10.8988	2	7.03737	7.27708	7.96099	9.51544	13.3508	9.41593	9.42019	7.40008	4.00654	10.1792	8.76996	9.18204	8.85955	5.64822	7.53254	10.2194	6.9328	9.49419	7.85857	8.83157	3.91881	10.375	4.24391	6.24434	8.16216	8.5099	7.52543	12.3193	6.81298	8.70753
458	1	5	TCGA-19-1386-01	51	0	1	9.2	0	0	1	7.9	80	1	1	#NULL!	4.21485	8.66623	10.7316	3	7.96192	6.17456	7.69949	7.50165	12.5371	10.7003	8.3173	4.8428	3.8357	8.36485	8.15241	9.10398	8.88139	6.06611	8.49882	9.86768	7.11381	13.7398	6.60088	8.14683	3.877	8.53274	4.43524	6.27473	8.54819	7.54026	8.06355	10.9017	8.28997	8.56355
459	1	5	TCGA-19-1387-01	81	0	0	6.03333	0	0	1	2.63333	60	1	1	#NULL!	4.22588	10.5948	10.7463	0	5.14276	6.69497	8.27082	10.1467	10.1061	7.35946	7.93658	5.69342	4.28646	9.88356	6.81023	8.38003	8.13074	6.33644	7.29454	9.4666	7.51333	8.3262	6.52145	8.12501	4.12458	7.52838	4.28038	6.81714	7.23127	6.04361	5.73018	10.7381	7.31279	7.84704
460	1	5	TCGA-19-1388-01	58	0	1	13.1333	1	0	1	4.93333	#NULL!	1	1	#NULL!	4.31309	6.8529	10.7105	3	7.42599	6.90864	7.7003	7.89748	10.4389	10.107	6.64857	4.37061	4.14209	9.2878	7.01053	7.96675	8.53424	4.97017	9.0468	10.2725	6.19138	7.98239	6.07145	8.30668	4.00797	9.55757	4.19452	5.66694	6.5946	5.63998	6.65162	10.462	5.17878	8.50707
461	1	5	TCGA-19-1389-01	51	0	1	4.7	0	0	1	2.7	80	1	1	#NULL!	4.10416	8.05544	10.5217	2	6.74455	7.1138	8.17904	11.9851	13.242	8.39041	9.81176	7.54781	4.35385	10.0227	9.33474	9.56764	9.18062	5.86136	8.21266	10.5994	7.25911	9.54459	7.10222	8.68579	3.81772	9.50729	4.43233	6.83813	8.03106	8.66268	7.72837	12.4584	7.96944	8.70109
462	1	5	TCGA-19-1390-01	63	1	1	25.7333	1	1	0	25.7333	60	0	1	#NULL!	4.61838	7.78865	11.7755	3	7.85538	5.16884	8.02341	5.9658	7.25242	7.54483	8.07015	6.22358	4.92877	9.06506	7.24664	6.67537	7.75982	6.87308	7.52409	9.95485	7.96025	5.61751	5.80127	7.40386	4.32703	6.42097	4.17913	7.16987	7.13293	5.32461	6.9866	10.2297	7.10536	6.43727
463	1	5	TCGA-19-1392-01	72	1	1	3.7	0	0	0	3.7	60	0	1	#NULL!	4.48841	9.25349	10.9215	0	5.02913	7.08514	9.27379	7.47012	11.1868	8.42532	6.81272	5.21704	4.10855	10.2103	6.89302	8.9682	7.93393	5.70639	8.03135	8.88726	6.84182	9.17768	6.81077	8.78267	4.38427	5.87917	4.7426	7.53468	5.3287	6.08154	5.08384	11.0115	7.74973	7.32739
464	1	5	TCGA-19-1787-01	48	0	1	12.8333	1	0	1	10.2667	80	1	1	#NULL!	4.69934	10.6041	11.8568	1	6.39226	6.269	9.13154	6.51567	12.3657	6.63383	8.59554	7.18307	5.28626	10.5687	8.28431	9.46683	8.47797	5.95672	8.87456	10.5161	7.68564	6.65441	7.31212	9.37876	3.82664	8.83406	4.38455	6.8088	7.94573	7.54314	8.38192	11.2492	8.54118	8.20922
465	1	5	TCGA-19-1788-01	39	0	1	3.73333	0	0	0	3.73333	60	0	1	#NULL!	4.30411	7.66037	11.0352	0	4.80601	4.40654	6.41975	6.86529	5.09485	7.53758	6.43256	4.09183	3.98416	7.96005	5.5845	4.66852	7.16747	4.83827	6.72527	7.63119	5.501	4.95949	5.3112	7.52001	4.23803	6.44831	4.67822	5.28595	5.21217	5.43334	5.41369	6.24553	6.09886	6.49406
466	1	5	TCGA-19-1789-01	69	1	1	3.3	0	0	0	3.3	60	1	1	#NULL!	4.49971	8.02176	10.5219	2	7.26444	6.15708	6.63298	4.67316	8.61019	9.74475	7.11115	6.207	4.34177	9.54345	7.67738	9.0374	8.79762	7.00108	8.78302	10.0171	6.43465	6.41403	5.57154	7.87567	4.05707	7.29245	4.3888	5.7872	8.36761	6.22375	6.46314	10.4359	6.81456	6.99126
467	1	5	TCGA-19-1790-01	56	0	1	5.13333	0	0	1	2.93333	60	1	1	#NULL!	4.09974	8.8635	10.4416	3	8.45851	8.63202	7.71061	11.49	13.3873	11.0846	10.1392	8.43968	3.96582	10.7629	9.01204	10.3008	9.48241	7.57317	8.61832	10.5924	6.60059	10.4226	8.03639	9.00732	3.87008	10.3284	4.2788	7.21833	8.08521	9.07786	7.69001	12.5521	7.89735	8.59437
468	1	5	TCGA-19-2619-01	55	1	0	9.8	0	0	1	4.86667	40	1	1	#NULL!	4.17994	8.41746	11.7937	3	8.87681	7.47323	8.11902	8.51494	13.4134	11.0867	8.8849	7.83751	4.18659	10.1374	8.4826	8.80756	9.69592	6.95072	8.5682	9.7414	8.28685	9.03465	7.47794	8.54987	3.84653	9.10293	4.46059	7.62837	8.84322	7.30044	8.32055	12.0012	8.6238	8.57739
469	1	5	TCGA-19-2620-01	70	0	1	4.93333	0	0	0	4.93333	40	1	1	#NULL!	4.19213	9.21651	10.9918	3	7.7328	8.15009	9.30143	8.07084	13.3196	8.02676	9.44164	7.79341	4.04054	10.5141	8.41278	9.29074	9.44675	6.94212	8.65042	10.4793	7.82134	8.35775	7.78706	9.16297	3.80117	10.2741	4.29592	7.47669	8.45368	7.67532	7.861	12.2885	7.84324	7.99678
470	1	5	TCGA-19-2623-01	65	0	0	7.63333	0	0	0	7.63333	80	1	1	#NULL!	4.24501	10.5641	10.6396	1	5.83944	7.68255	8.39104	10.0787	12.9763	8.7154	9.8093	6.19982	4.17767	10.5757	8.67924	10.372	8.947	6.78667	8.32861	11.3029	7.5496	8.76924	7.70717	8.81306	4.40823	9.76661	4.46423	7.59342	8.11354	8.95252	7.32118	11.9479	8.46168	8.95128
471	1	5	TCGA-19-2631-01	74	1	1	7.1	0	0	0	7.1	60	1	1	#NULL!	4.20471	11.1943	10.5339	3	7.74418	7.35115	7.97477	7.61099	12.8731	7.9643	9.182	6.82392	4.09315	9.67953	8.53122	9.84406	8.98011	6.34292	8.30292	10.3353	7.70077	8.64742	7.07652	8.61053	4.08284	8.59579	4.35218	6.14284	8.71556	7.36493	7.85636	11.8389	8.42655	8.55431
472	1	5	TCGA-19-4068-01	68	1	0	4.56667	0	0	0	4.56667	80	1	1	#NULL!	4.00548	9.57048	10.8612	3	8.68176	7.54876	8.78969	7.93363	12.2603	11.1381	8.91837	7.4212	3.99118	9.57563	8.66454	10.1342	8.75953	6.72885	9.0282	10.6943	8.14497	7.98668	7.62351	9.05469	3.95748	9.38853	4.5024	8.02227	9.21324	8.19209	8.54497	11.3794	9.0543	9.37868
473	1	5	TCGA-19-5947-01	47	1	1	6.73333	0	0	1	1.43333	40	1	1	#NULL!	4.21298	10.3156	10.7441	2	7.12836	7.70461	8.19098	11.3927	13.8147	8.84805	9.78839	8.14821	4.02218	10.421	9.45304	10.1917	8.9473	7.23733	8.41294	10.5336	7.7643	10.2847	8.32171	9.08544	3.73455	9.76268	4.37791	7.64	9.33358	9.11994	8.16994	13.5454	8.21167	8.61988
474	1	5	TCGA-19-5950-01	52	1	1	17.4333	1	0	1	9.8	100	1	1	#NULL!	4.14328	10.7559	10.6525	2	7.15743	8.29903	8.31015	9.94159	12.9314	9.43789	9.18875	6.13873	4.09196	9.8077	8.42888	11.2946	10.3279	8.23933	9.1403	10.9075	7.75408	9.25879	7.26823	8.72782	3.88183	10.9193	4.3048	7.85775	9.59825	8.46465	8.32499	10.9854	8.15794	9.06031
475	1	5	TCGA-19-5951-01	76	1	1	8.13333	0	0	1	8.13333	80	1	1	#NULL!	4.07224	10.4148	10.5871	2	7.16613	7.47244	7.8864	7.62349	12.4111	10.0948	8.81336	6.86448	3.92567	10.1385	8.71108	10.7821	10.0771	7.75342	9.56322	11.2497	7.3899	9.33481	7.36947	8.13394	5.2158	10.5387	4.46127	7.38683	8.6024	6.74643	8.34082	11.6641	8.34768	8.24237
476	1	5	TCGA-19-5952-01	62	0	1	19.1667	1	0	0	19.1667	60	1	1	#NULL!	4.19936	10.2528	10.6687	3	8.10561	9.43903	8.61211	10.6276	13.7211	10.9837	9.33662	7.4311	3.89298	10.1765	9.0111	10.2197	10.1488	7.11165	8.46452	11.1147	7.41168	9.46812	7.68464	8.99045	3.87168	10.0549	4.43614	7.74628	9.05517	9.05585	8.46085	12.4116	8.61161	9.4946
477	1	5	TCGA-19-5954-01	72	1	1	12.2667	0	0	1	12.2667	60	1	1	#NULL!	4.34978	9.75439	10.8039	3	7.6115	7.91878	8.80664	9.94248	13.1608	9.17315	9.79975	7.52557	3.88578	9.28975	8.47553	10.2534	10.3448	7.30868	8.76451	10.7228	7.66843	9.64285	7.14306	9.04509	3.97312	9.69671	4.43256	7.50225	8.67744	7.4778	7.71204	11.8579	8.23902	8.8148
478	1	5	TCGA-19-5956-01	53	1	1	22.8	1	0	1	21.5667	80	1	1	#NULL!	4.51074	8.29094	10.7375	0	5.30521	4.60688	7.67848	5.03394	9.67373	7.55407	7.99239	4.68477	4.02027	9.78196	7.33591	9.25786	7.78436	5.80831	6.92007	10.4629	7.39815	5.0842	6.08263	8.17308	3.85053	5.95543	4.48756	7.23071	7.69865	4.86142	6.2347	11.3928	7.89758	7.56062
479	1	5	TCGA-19-5958-01	56	0	1	14.2667	1	0	1	11.8667	80	1	1	#NULL!	4.22607	8.49396	11.7813	3	8.90207	6.63677	8.85328	8.38084	12.584	10.4456	9.1418	7.31946	3.92718	10.1301	8.43918	9.21507	10.0639	7.25527	8.427	10.5489	7.37038	9.20138	7.78851	8.39144	3.97209	8.76227	4.58138	7.74864	9.31767	7.09738	8.57391	12.2071	8.89316	9.13335
480	1	5	TCGA-19-5959-01	77	1	1	17.0333	1	0	1	3.96667	80	1	1	#NULL!	4.31531	9.30997	10.6689	2	6.96414	7.61476	9.43765	8.54768	12.9017	10.6657	8.32961	6.91144	4.20271	10.2479	8.58404	9.65671	10.0062	7.67051	8.40865	11.052	7.58079	7.86285	7.32335	8.77684	3.83192	8.25323	4.49703	7.89459	8.77634	8.87758	7.6641	10.8173	8.219	8.71837
481	1	5	TCGA-19-5960-01	56	0	1	15.1667	1	0	1	12.7333	80	1	1	#NULL!	4.97031	10.6977	10.8353	2	6.87221	7.28717	8.93269	5.38209	8.65741	8.84394	7.55196	3.75061	4.25514	9.0653	7.72231	9.91691	8.1559	7.88706	8.76512	10.636	7.32237	9.20581	6.31532	7.89962	3.91339	8.292	4.60982	7.54438	9.1477	7.40136	7.44131	10.2136	9.50179	8.85103
482	1	5	TCGA-26-1438-01	36	0	0	10.1667	0	0	1	5.26667	100	1	1	#NULL!	4.25994	10.2127	10.618	2	6.99213	7.93344	8.01148	11.2886	13.0822	8.40998	8.28666	6.6277	4.13379	10.1149	7.93781	8.51673	8.874	5.62343	7.79805	10.1479	7.34547	9.41525	6.91769	8.56087	4.21938	10.7646	4.42504	6.18	7.1493	8.11461	7.2481	12.4072	7.46146	8.67715
483	1	5	TCGA-26-1440-01	48	0	0	9.86667	0	0	1	7.76667	80	1	1	#NULL!	3.92417	10.1399	10.7465	2	7.29175	4.90522	8.44787	8.78776	10.809	9.44044	7.68069	8.24262	3.99523	10.0386	8.06219	9.13792	8.77182	5.79031	7.89273	9.89317	7.56307	9.66377	6.79322	8.7052	4.51093	7.61915	4.63466	5.93461	8.43643	8.11979	6.7554	11.4446	7.62961	8.78289
484	1	5	TCGA-26-1442-01	43	0	0	31.7667	1	1	0	31.7667	80	1	1	#NULL!	4.51585	5.75088	11.3446	0	5.71562	6.1791	6.0612	8.1713	8.54063	7.87781	7.68379	4.16392	4.11894	8.21735	5.96404	5.29552	7.45518	4.51222	6.85601	8.34945	5.97853	4.38116	5.57323	7.5796	4.04168	6.80269	4.63207	6.21893	4.71178	5.24284	6.28772	7.42456	6.85409	6.66926
485	1	5	TCGA-26-1799-01	68	0	1	9.5	0	0	1	7.1	60	1	1	#NULL!	4.22736	9.09704	11.2327	2	6.60283	6.48472	8.16186	8.35607	11.2614	10.0239	7.90183	5.2345	4.15323	9.42051	7.44001	8.92442	8.17157	6.69335	8.1847	9.38654	6.89085	8.3958	6.36355	8.50348	4.49461	8.47124	4.3895	6.4736	7.87567	6.79609	6.52884	10.9112	8.04026	7.80576
486	1	5	TCGA-26-5132-01	74	0	0	9.53333	0	0	0	9.53333	60	1	1	#NULL!	4.37959	10.5899	10.4304	0	4.87937	7.15236	9.07505	9.49171	11.7405	8.83917	8.56271	6.26828	3.86397	9.77791	8.3252	10.1861	9.43933	6.67159	8.75929	10.7668	7.75958	8.75097	7.13979	8.61487	4.22725	9.75079	4.38035	6.91655	8.15594	7.46299	7.60129	10.7126	8.43793	8.87694
487	1	5	TCGA-26-5134-01	74	0	0	5.56667	0	0	0	5.56667	60	1	1	#NULL!	4.2563	8.87734	10.7397	2	6.93577	5.80729	7.37192	8.64316	11.943	8.92739	8.0933	4.88748	3.86224	8.80176	7.5812	8.20398	7.85907	7.08364	7.46909	9.93912	6.76084	6.82855	5.56972	7.75035	4.66319	8.11596	4.67881	5.76027	6.87216	6.77051	7.11924	10.6753	6.19711	6.51987
488	1	5	TCGA-26-5139-01	65	1	0	1.6	0	0	0	1.6	60	0	1	#NULL!	3.98819	7.85479	11.7429	0	4.59807	7.13813	10.3721	8.72	7.86731	4.53244	9.37183	4.881	4.29274	10.6571	6.23008	6.01759	7.43871	6.07418	6.60335	9.98543	7.19052	8.18173	6.05668	9.6287	5.15157	8.26311	4.64573	5.61051	6.68935	7.25894	8.10154	10.485	6.99047	7.91254
489	1	5	TCGA-27-1834-01	56	0	1	41.1	1	1	1	11.1667	80	1	1	#NULL!	4.17988	10.4208	10.5477	1	5.77528	6.16532	9.27425	8.62855	10.9555	7.05475	7.91616	5.20163	3.95989	9.90283	7.94496	9.7264	8.85888	5.91446	8.68225	10.3712	7.15829	8.98053	7.18155	8.69008	4.13995	8.62615	4.11245	6.91765	7.94132	7.31578	6.9748	10.3833	8.10796	8.09478
490	1	5	TCGA-28-1745-01	76	0	0	11.5	0	0	1	10.5667	60	1	1	#NULL!	4.48174	9.54884	10.4115	0	5.4094	6.95788	8.66375	9.09831	11.3187	8.86729	7.59479	6.9593	3.94267	9.54264	7.99378	9.05112	7.1969	5.64896	7.66843	10.4149	6.75123	7.51223	7.01689	8.32805	3.93958	10.925	4.40468	6.54922	7.60635	8.31497	7.09041	11.0375	6.57354	8.33068
491	1	5	TCGA-28-1746-01	77	1	0	0.2	0	0	0	0.2	80	1	1	#NULL!	4.50507	9.55336	10.5467	0	5.00272	6.135	8.46104	7.53348	12.1419	6.98382	7.15141	5.24163	4.0716	9.00622	6.79102	5.08794	7.96727	5.96925	7.38458	9.72921	7.15985	8.24213	5.99616	7.31342	4.21504	6.24815	4.52962	7.12659	7.3052	7.5384	5.93311	10.4907	6.89042	7.17692
492	1	5	TCGA-28-1749-01	73	0	0	9.33333	0	0	1	9.33333	80	1	1	#NULL!	4.11805	9.55696	10.8461	2	7.2177	6.57901	8.03289	8.26301	11.2628	8.74923	9.23529	4.73745	4.04075	9.35762	8.06232	9.67972	8.86915	6.92985	7.81855	10.4544	7.75582	9.23051	6.43642	8.28268	4.34032	7.71333	4.22826	7.25274	8.70105	7.5976	7.55885	11.1133	7.70343	8.90259
493	1	5	TCGA-28-1750-01	40	1	0	8.46667	0	0	1	3.86667	60	1	1	#NULL!	4.21945	10.7401	10.7016	1	6.47776	8.21877	8.08447	10.8329	13.3268	10.6325	8.79835	6.71409	3.98683	9.93956	8.346	9.4268	9.23514	6.68798	7.86376	10.6264	7.09935	9.43067	6.55205	8.56475	4.05837	8.66016	4.25903	7.29586	7.74883	8.104	6.84056	12.1421	7.73469	8.40633
494	1	5	TCGA-28-1751-01	61	1	0	7.73333	0	0	1	7.3	80	1	1	#NULL!	4.13758	8.15544	10.6913	2	6.78139	6.93877	7.55219	11.4025	12.8096	9.9362	9.42909	7.13919	4.36319	10.5616	8.45305	9.84173	8.86859	5.8578	8.10828	10.2321	6.84155	10.1798	6.94415	8.066	3.81107	9.21356	4.36336	6.31514	7.57819	8.47699	6.86144	12.4611	7.61529	8.24961
495	1	5	TCGA-28-1752-01	42	1	0	8.6	0	0	0	8.6	80	1	1	#NULL!	4.2329	8.38928	11.2801	1	5.92525	6.54981	8.48284	9.85656	11.6672	8.17224	7.88295	4.26134	4.32092	9.78388	7.61004	9.44213	8.2989	5.61242	8.59466	10.2227	7.25722	8.58928	7.06023	9.1846	3.94067	10.0377	4.20906	6.65655	7.4619	6.75876	7.25062	11.2562	7.62254	8.37763
496	1	5	TCGA-28-1755-01	52	1	1	1.56667	0	0	1	1.56667	60	1	1	#NULL!	4.26339	10.9278	11.4845	1	6.48478	5.98079	7.36661	6.72976	10.932	9.64386	5.66734	5.73119	4.23678	9.33525	8.25545	10.194	9.15819	6.02988	7.66265	10.0728	7.21346	9.96477	6.15441	8.0288	4.46879	7.60434	4.56772	6.66705	6.62986	5.64967	5.63252	12.0266	6.82777	8.8951
497	1	5	TCGA-28-1757-01	71	0	0	0.133333	0	0	0	0.133333	80	0	1	#NULL!	4.32703	9.62568	10.977	2	6.58967	6.20057	8.02712	9.34869	12.232	9.37238	8.96197	8.20981	4.03389	10.0217	8.26161	9.83328	9.58436	5.65073	7.22518	10.4852	7.38188	9.02028	6.39266	8.56051	3.99951	7.71091	4.31646	6.40721	7.25419	8.77326	7.43715	11.3509	7.02953	8.93927
498	1	5	TCGA-28-2502-01	65	0	0	0.666667	0	0	0	0.666667	20	1	1	#NULL!	4.16186	9.37815	11.05	2	7.27863	7.89456	8.61162	10.1884	13.111	10.19	9.14795	6.6801	3.99154	10.3833	8.61812	9.51261	9.0883	7.00616	7.97684	10.2471	7.59479	9.99453	7.8752	9.17892	3.80915	9.92197	4.23316	7.5909	8.31495	8.14969	7.66925	12.3142	8.18706	8.57337
499	1	5	TCGA-28-2506-01	63	1	0	6.83333	0	0	1	2.8	80	1	1	#NULL!	4.48321	6.99376	11.5354	3	8.05784	6.58304	9.51782	9.01603	13.0365	9.84356	7.5426	6.26761	4.04747	10.3554	8.04913	8.66258	8.84197	6.81234	8.30641	9.54358	7.3651	6.78832	7.4436	9.51947	3.77309	7.93181	4.35355	7.7996	9.08637	6.44575	7.9409	10.5989	10.9779	8.1344
500	1	5	TCGA-28-2509-01	77	1	0	4.83333	0	0	0	4.83333	80	1	1	#NULL!	4.11799	5.64832	11.3589	2	7.01017	7.02493	9.05063	9.36671	13.3839	8.87528	9.80973	8.32516	4.24256	10.5279	9.04826	10.3902	9.09345	5.46151	8.1264	10.6235	7.62044	9.55139	7.36963	9.23254	4.03875	8.5971	4.34551	7.32986	8.73061	7.99721	7.80401	11.9623	8.99375	9.02439
501	1	5	TCGA-28-2513-01	69	1	0	7.4	0	0	1	2.5	80	1	1	#NULL!	3.97762	8.63316	11.0779	3	7.814	8.51074	8.15513	11.1271	13.6313	10.6418	11.0585	6.91982	4.02523	10.273	8.82843	9.75326	9.43348	7.1397	9.09587	10.3374	7.37355	9.65509	7.90838	9.42343	3.91578	10.5844	4.41326	7.7434	8.95433	9.29773	7.83447	12.3773	7.57629	8.77256
502	1	5	TCGA-28-2514-01	45	0	0	5.33333	0	0	0	5.33333	60	1	1	#NULL!	4.46652	8.67913	11.2941	3	8.45309	5.44208	8.65283	8.03327	11.2613	9.54443	8.46162	6.28119	4.03905	10.1004	7.86607	8.6869	9.58939	7.46867	8.86323	10.3559	7.39645	8.61379	7.17964	8.74354	3.88767	9.35057	4.25599	7.34204	7.70067	6.91281	7.81654	11.2559	8.75191	7.91501
503	1	5	TCGA-28-5204-01	72	0	1	15.1333	1	0	1	15.1333	80	1	1	#NULL!	4.01995	7.04472	11.9047	0	4.03144	5.72179	8.28053	7.38388	3.35261	5.74672	8.23711	3.74784	4.36967	10.2268	5.15032	4.33116	4.28196	4.25657	7.01041	8.71926	7.48046	3.53483	8.3882	9.60764	6.58163	6.27345	4.36764	6.70861	5.20483	8.58536	5.91995	9.77986	8.67626	4.97581
504	1	5	TCGA-28-5207-01	71	0	1	11.4333	0	0	1	11.4333	70	1	1	#NULL!	4.04869	5.86971	11.6516	0	4.64088	6.22961	6.76649	9.08146	6.33381	3.86008	6.66912	3.9368	4.18603	7.1138	5.58933	4.9907	4.93816	5.61787	5.93007	8.02856	6.87174	4.18165	6.32895	9.64918	5.36518	7.90119	4.83312	5.78702	7.43207	5.39237	6.377	9.49638	4.83247	5.82938
505	1	5	TCGA-28-5208-01	52	0	1	18.1333	1	0	1	4.93333	70	1	1	#NULL!	4.0785	7.90244	11.6651	0	5.00695	5.73706	9.13885	10.329	6.5434	8.54934	7.00211	4.23076	4.49743	8.03838	5.81387	5.1969	5.33013	5.01945	6.29504	8.27012	6.97881	4.34502	7.12729	9.82561	5.96754	8.34875	5.01678	5.73545	5.69014	6.10952	5.45208	11.7062	7.77665	5.9765
506	1	5	TCGA-28-5213-01	72	0	0	31.7	1	1	0	31.7	80	1	1	#NULL!	4.16016	6.47501	11.6556	0	4.4689	6.6557	7.80555	9.14397	8.90789	4.01029	5.06712	4.80886	4.13784	9.17171	5.53172	5.84162	4.60285	4.65123	5.94884	8.70485	7.81963	4.62102	6.0686	9.86292	6.0195	6.61233	4.84531	5.39754	7.36712	6.46578	6.28895	10.7897	5.12059	6.77914
507	1	5	TCGA-28-5214-01	53	0	1	23.7667	1	0	1	8.23333	70	1	1	#NULL!	4.06013	7.89358	11.9177	1	5.75681	7.26029	7.42226	10.4926	5.86415	6.24275	6.66734	4.27024	4.28372	9.27418	7.10483	6.1312	6.04823	5.98973	7.17042	9.08497	7.93484	4.21643	6.45351	9.99112	6.22115	8.57226	4.95601	6.34489	7.61216	5.71837	6.59002	11.9109	8.00679	6.1219
508	1	5	TCGA-28-5215-01	62	1	1	11.1667	0	0	1	5.46667	90	1	1	#NULL!	3.84382	8.37917	11.5289	0	4.58644	8.11516	10.8143	9.26367	8.67694	5.27518	7.93083	4.82886	4.01231	9.30107	6.39861	6.01237	8.75455	5.72331	6.34948	10.7777	6.97143	8.06155	6.32376	9.54272	5.36571	8.43422	4.66732	5.03228	6.69643	7.84602	8.61071	10.8846	5.87418	8.05271
509	1	5	TCGA-28-5216-01	52	0	0	13.8333	1	0	0	13.8333	80	1	1	#NULL!	4.04092	6.16945	11.3306	0	4.29759	6.82137	10.3237	7.72944	6.42145	6.75361	10.1917	3.93086	4.24223	10.4723	5.53153	4.67282	7.54833	6.44765	6.67218	8.82536	6.81152	6.40828	7.5768	9.45748	5.28759	7.02831	4.66817	5.63226	5.08596	7.20792	7.72265	9.61892	8.71191	7.91282
510	1	5	TCGA-28-5219-01	47	1	0	23	1	0	1	8.6	70	1	1	#NULL!	4.14901	8.61671	11.0869	1	6.55874	7.6701	8.14582	10.5434	13.2067	5.5767	9.70277	6.68446	4.21709	8.64392	8.2865	10.5902	9.90504	7.43606	8.5827	10.2072	7.42781	10.2555	6.55097	8.59454	4.38505	9.7077	4.77319	6.93206	8.25143	7.85264	7.32321	11.3909	8.75932	9.12985
511	1	5	TCGA-28-5220-01	67	0	1	12.9333	1	0	1	8.73333	90	1	1	#NULL!	4.1767	9.71193	11.2656	2	7.22494	6.09717	8.31049	9.1498	10.6092	9.9276	8.16278	4.75457	4.02476	9.27977	7.82235	9.76396	9.23705	7.37693	8.557	9.90665	7.63325	6.96925	6.89535	8.51679	4.33791	7.97528	4.56225	7.16531	8.48043	6.79433	7.39003	10.5228	7.5851	8.76442
512	1	5	TCGA-32-1970-01	59	0	1	15.6	1	0	1	13.6	#NULL!	1	1	#NULL!	4.57408	11.7502	10.7592	2	6.92362	6.95805	8.49946	5.99948	11.0022	10.0365	8.42441	6.08597	3.98622	9.1869	7.53828	7.55606	8.57508	7.79641	8.92701	10.1023	7.72673	8.19163	6.88	8.28202	4.06668	9.50014	4.33252	7.30252	8.2185	7.90498	7.82519	10.4712	8.887	8.68623
513	1	5	TCGA-32-1976-01	65	0	1	0.5	0	0	0	0.5	60	0	1	#NULL!	4.40703	8.86439	12.0684	2	6.88766	7.33944	8.921	8.69706	11.6842	9.35398	7.84381	7.30161	3.89556	9.87302	7.44139	8.49039	8.73633	6.5498	7.53067	10.2272	7.78801	8.02347	7.29813	8.35984	4.09766	8.48263	4.03562	7.65329	7.61287	6.46598	7.44661	10.877	7.77608	7.4266
514	1	5	TCGA-32-1982-01	76	1	1	4.73333	0	0	1	4.73333	80	0	1	#NULL!	4.04737	8.77939	11.2157	3	7.33783	7.3541	8.45658	8.84826	13.053	10.5046	9.18064	6.04539	4.11737	10.1906	8.3305	9.0807	8.53692	6.91355	8.42199	10.0516	7.2707	8.30204	7.8981	9.5048	3.94806	9.51859	4.22281	7.14555	7.82621	7.28143	7.8533	11.3305	9.05991	8.03678
515	1	5	TCGA-32-1986-01	68	0	1	12.8667	1	0	1	7.76667	20	1	1	#NULL!	4.14274	9.28339	10.9064	3	7.85535	7.46676	7.9436	9.1207	13.4652	9.78538	9.75421	7.16463	3.86427	10.2607	8.82603	10.2074	8.65782	6.22557	7.88052	10.5106	7.7078	10.1492	6.94606	8.64738	3.8551	9.23207	4.34406	6.93663	8.26611	9.08014	8.24025	12.6905	8.45804	9.40139
516	1	5	TCGA-32-2495-01	59	1	1	15.2333	1	0	1	8.4	#NULL!	1	1	#NULL!	4.26777	9.18041	10.5088	3	7.79584	7.50216	8.07167	8.38012	12.9998	7.0036	9.19906	6.50394	4.12061	9.82891	8.10826	9.79323	9.03723	6.62922	9.387	10.1402	7.21876	9.30978	7.16667	8.45422	4.06057	9.16168	4.62337	7.41717	8.28956	7.16681	7.31848	11.3376	8.6379	8.67063
517	1	5	TCGA-32-2616-01	48	1	1	7.46667	0	0	1	6.06667	#NULL!	1	1	#NULL!	4.75962	8.45891	11.6768	2	6.71247	6.9968	8.6584	6.58748	11.4513	8.86757	8.23503	7.66523	4.19682	9.99	8.27591	8.7583	9.41898	6.07155	8.44799	9.24958	7.35868	9.17687	7.01452	8.70503	3.90597	8.59369	4.46778	7.29696	8.57252	6.53972	7.70767	10.5634	8.61427	8.82219
518	1	5	TCGA-32-2638-01	67	0	1	25.5333	1	1	1	25.5333	#NULL!	0	1	#NULL!	3.90751	9.7377	10.9342	3	7.77795	8.09827	8.48195	9.60216	13.4191	10.6974	9.57773	8.16599	3.9794	9.80103	8.66415	10.2385	9.5908	6.4957	9.17026	10.5556	7.41754	11.8735	7.72153	8.67346	3.81602	10.9384	4.08845	7.63629	8.69926	7.29238	7.90606	12.0594	8.69799	8.69305
519	1	5	TCGA-41-2571-01	89	0	1	0.866667	0	0	1	0.866667	60	0	1	#NULL!	4.35122	9.20982	11.1206	1	6.54959	6.97348	9.05101	7.88905	11.4161	7.91832	8.38041	5.15347	4.60806	9.61529	7.49769	8.09709	7.83126	7.32429	7.91438	9.47887	8.20009	8.15123	6.50061	8.82275	5.47337	7.07594	4.37174	7.5869	7.47643	7.16496	7.07729	9.94754	7.53118	7.43465
520	1	5	TCGA-41-2572-01	67	0	1	13.5333	1	0	1	4.06667	#NULL!	1	1	#NULL!	4.21951	9.94431	11.0689	3	8.22612	8.09908	8.18633	9.47805	12.7	10.5552	8.90643	6.82149	4.08557	9.80659	8.30266	9.747	9.00745	7.29904	8.66184	10.1858	7.54688	9.66939	7.4947	8.79657	4.42277	9.07509	4.26441	7.49349	8.95022	7.53371	7.17197	11.4866	8.31091	8.81665
521	1	5	TCGA-41-2573-01	59	0	0	9.06667	0	0	1	5.56667	60	1	1	#NULL!	4.27715	7.83838	11.5969	1	6.50924	5.8635	8.41612	7.61791	11.3974	9.55307	8.23763	4.53483	4.08478	10.0562	7.31452	7.65097	8.26346	6.19996	7.94606	9.78275	7.73824	7.9224	7.12073	8.74561	4.07334	8.55421	4.38039	7.56311	7.31524	6.57945	7.32105	10.3254	8.78666	7.56735
522	1	5	TCGA-41-2575-01	75	0	1	9.66667	0	0	1	4.36667	60	1	1	#NULL!	4.39078	9.88172	11.8883	3	8.54693	6.94337	9.81751	7.0785	10.6977	9.49079	8.09881	7.20852	4.13228	9.25613	8.08671	7.57579	8.057	7.06466	8.34044	9.18805	7.56901	6.23374	6.78787	9.65108	4.39433	8.62817	4.3472	7.50809	8.15095	6.40005	7.02189	10.6416	7.84269	6.89883
523	1	5	TCGA-41-3393-01	81	1	1	4.5	0	0	1	4.5	#NULL!	1	1	#NULL!	4.16928	9.49509	10.7195	3	7.60984	7.66434	7.70851	10.8442	11.5543	9.32501	9.10424	9.00033	4.04498	10.0944	8.26822	9.64139	8.6825	6.67351	8.58248	10.1064	7.33439	10.2868	7.59513	8.74753	4.15358	8.99626	3.89115	7.07934	8.09945	7.88371	7.59102	11.9692	7.99714	8.06459
524	1	5	TCGA-41-3915-01	48	0	1	12	0	0	1	9.6	#NULL!	1	1	#NULL!	4.33731	9.54454	10.7239	1	6.5089	7.58534	8.66944	8.99323	12.5625	9.76781	8.72425	6.14117	3.86212	10.1958	8.36002	9.33719	8.47207	5.52212	7.99365	10.0455	6.70086	8.86393	7.64631	8.69977	3.988	9.703	4.22281	7.20911	7.91669	7.0612	7.52862	11.4022	7.78571	7.68596
525	1	5	TCGA-76-6191-01	57	0	1	16.9333	1	0	1	10.7667	80	1	1	#NULL!	4.29216	8.78466	10.9222	3	8.56699	6.48308	8.45061	9.66364	12.3617	10.3235	8.89766	5.06777	3.8415	9.81189	8.31653	8.82539	8.52279	7.07032	7.71652	10.6805	7.6169	7.82779	6.84881	8.30532	4.66751	8.34546	4.61786	7.65965	7.53207	5.87702	7.79845	12.1599	7.77193	7.79797
[truncated: 13 more columns]

## Sheet: 33 significant genes
TCGA-02-0001-01	TCGA-02-0003-01	TCGA-02-0004-01	TCGA-02-0007-01	TCGA-02-0009-01	TCGA-02-0010-01	TCGA-02-0011-01	TCGA-02-0014-01	TCGA-02-0015-01	TCGA-02-0016-01	TCGA-02-0021-01	TCGA-02-0023-01	TCGA-02-0024-01	TCGA-02-0025-01	TCGA-02-0026-01	TCGA-02-0027-01	TCGA-02-0028-01	TCGA-02-0033-01	TCGA-02-0034-01	TCGA-02-0038-01	TCGA-02-0039-01	TCGA-02-0043-01	TCGA-02-0046-01	TCGA-02-0047-01	TCGA-02-0048-01	TCGA-02-0051-01	TCGA-02-0052-01	TCGA-02-0054-01	TCGA-02-0057-01	TCGA-02-0058-01	TCGA-02-0059-01	TCGA-02-0060-01	TCGA-02-0064-01	TCGA-02-0068-01	TCGA-02-0069-01	TCGA-02-0070-01	TCGA-02-0071-01	TCGA-02-0074-01	TCGA-02-0075-01	TCGA-02-0079-01	TCGA-02-0080-01	TCGA-02-0083-01	TCGA-02-0084-01	TCGA-02-0085-01	TCGA-02-0086-01	TCGA-02-0087-01	TCGA-02-0089-01	TCGA-02-0099-01	TCGA-02-0102-01	TCGA-02-0104-01
ADAM22	4.37094	4.18417	3.86861	4.39769	4.06686	4.31947	5.06744	4.61835	4.15216	4.48579	4.24185	4.15865	4.18046	4.39376	4.38222	4.07634	4.17085	4.66505	4.6215	4.35181	4.34482	3.94115	4.40124	4.60961	4.04769	3.88275	4.66237	4.46742	4.01836	4.45883	4.14121	4.03392	4.26336	4.24258	4.48896	4.44302	4.54995	4.57512	4.52773	4.17467	4.76322	4.29819	4.55779	4.15342	3.8792	4.71634	4.16435	4.49079	4.11588
AEBP1	8.07965	8.35843	12.1302	4.13119	9.57933	5.60387	4.59149	5.50108	8.42516	9.03963	4.31753	8.92224	7.09524	10.926	5.86096	8.26201	7.80048	5.86059	8.48662	4.46331	9.68773	10.7938	7.69106	4.38575	8.11292	6.37997	8.98487	5.76762	9.72113	5.75991	8.9646	8.70402	10.4601	9.73387	7.73542	9.13228	9.90958	9.40792	8.34254	9.44185	6.18001	8.32141	9.3721	9.99896	7.45172	9.69353	10.0552	9.72831	10.3376
ATP5C1	10.8743	10.9865	11.4371	12.2977	11.3777	11.8915	11.76	12.4646	11.9022	11.3859	11.4066	10.8904	12.1537	11.0095	11.5843	11.3393	11.0595	11.8079	8.06689	11.504	10.7517	11.7043	11.1068	12.5189	11.3573	11.247	10.9259	11.5661	11.6455	11.6217	11.21	11.0597	10.9791	10.9842	12.0363	10.619	10.7086	11.3236	10.7993	10.2705	11.8187	12.2806	10.8366	11.2144	11.7235	11.3083	11.224	11.0962	10.6214
C13orf18	4.89037	5.56366	6.33172	3.93791	9.28854	3.93612	6.00844	4.06767	7.35758	7.62841	3.71704	7.00111	3.831	4.70016	4.68679	5.51696	4.96074	5.00692	5.28354	3.84383	6.85931	5.81772	4.56494	3.86316	7.59171	5.39329	4.99712	4.77488	4.91434	6.09768	6.54652	5.36329	7.02998	6.1079	5.81544	6.81649	7.59807	5.69117	7.98152	5.22366	3.8772	7.09619	5.17654	5.82365	8.24893	5.1029	7.01645	5.0678	6.26787
C1RL	6.83764	6.66388	8.11578	5.47936	6.05837	6.30338	5.7495	4.34019	6.45085	5.97046	6.37964	6.84381	6.2824	7.06637	5.70843	7.29829	6.25176	4.48874	5.68278	6.54892	7.1487	7.808	4.88256	7.07482	4.76888	6.50393	7.88705	5.06551	7.05801	4.91695	6.80006	7.43719	8.79504	8.46267	4.63072	8.25078	8.15279	6.6354	7.12679	7.86852	4.45095	6.02377	6.39514	7.6191	7.72968	6.33704	8.4024	7.58351	8.33903
CBR1	6.28564	7.31944	7.99319	8.50949	7.07145	7.61203	6.46914	4.20266	7.8728	8.72297	8.07748	8.24794	7.65801	7.68191	6.31577	7.5849	7.06876	8.76382	5.54627	7.83394	8.84615	7.23717	10.0559	7.60079	8.88901	7.95359	7.29374	5.77924	6.12205	6.88896	8.12533	7.27803	8.45354	8.67351	7.35771	8.03888	8.01485	8.71767	8.46202	7.13143	4.8495	9.04292	6.03444	8.4508	8.92545	5.25737	8.70537	7.9281	7.79843
CCL2	5.71932	9.70807	10.2058	4.37773	8.71696	4.63354	4.10314	5.24997	10.591	7.23116	3.72192	7.86752	5.09154	11.2189	6.95359	11.542	8.59601	9.8427	8.53861	4.41353	10.6937	8.84512	9.17054	4.75774	5.73199	10.2074	6.19394	8.36289	8.79307	6.82852	9.27101	11.3554	10.4588	11.2186	6.04056	9.95647	10.4976	8.21329	9.13365	10.464	5.40721	10.3801	9.59283	10.4607	10.7866	7.00299	11.5616	10.0636	10.9668
CHI3L1	8.72084	9.07428	12.7088	3.30197	8.98727	7.5287	3.89263	9.28042	12.5132	12.1982	4.18405	12.8122	3.48478	12.8547	10.5363	7.8903	7.34615	6.51252	4.61982	3.55257	13.6011	8.83465	7.51892	3.4091	7.83745	11.9834	9.34062	9.67684	8.27798	9.31456	12.698	6.98061	13.0809	12.7702	4.62483	12.905	13.7527	11.0277	13.3779	12.8695	4.48171	12.1858	9.43882	11.9181	13.3746	5.2305	13.1198	12.4783	12.97
CHL1	4.65565	3.93442	8.32607	4.15296	4.95146	3.99004	7.06347	4.91662	10.0592	5.71332	4.2532	9.80362	4.28667	5.01274	8.16923	5.96393	4.91505	5.03959	4.59459	4.24945	8.91708	9.97338	4.48761	3.92647	8.83489	4.39658	4.2472	7.34356	9.64981	4.09017	8.94121	4.94015	11.0063	9.79434	4.50645	9.38211	10.4655	9.48277	10.66	7.65651	4.87101	9.18116	6.5111	9.16043	10.2138	4.16771	10.0969	9.73507	11.1073
CHST2	5.90675	8.26984	8.82057	4.4411	6.45376	4.95726	6.55169	5.81221	8.94881	7.87236	5.77486	8.37099	5.80838	6.86873	7.93495	6.84446	5.78089	6.11332	5.42871	4.03735	9.93827	6.89646	7.6499	6.57239	7.55414	7.54993	8.12231	6.25561	4.89238	9.16738	9.32262	6.65415	8.98263	9.58082	7.28467	9.37333	8.78572	8.00245	9.82747	8.69067	6.5553	9.09069	6.7732	8.61454	9.90705	7.73931	8.89692	8.78378	8.09385
CLEC5A	6.16797	4.49655	6.59402	3.79811	4.89372	4.51418	3.77343	3.88884	5.17662	6.11456	3.84914	5.50336	3.97974	7.00859	5.18959	6.46704	5.60662	5.3409	5.5963	3.93888	6.91501	6.55173	5.41037	4.01104	5.18594	6.67955	4.2663	5.48425	6.23347	4.98663	6.87219	5.21674	7.06511	6.40692	3.93903	5.9653	6.67395	6.24198	6.90401	5.93421	3.6999	4.34334	4.21145	5.30373	6.89947	3.93116	4.2434	4.5299	7.4185
DHRS2	7.15361	4.00691	4.02506	4.29051	5.41048	4.38838	4.44551	5.68479	4.11386	4.14083	8.31269	4.29529	4.47656	3.98922	5.19706	4.07307	4.19158	4.30284	4.37554	4.38415	4.02909	4.1312	4.29043	4.4652	4.18705	4.52318	7.09299	4.58619	4.09942	4.10475	4.18062	4.12251	4.03856	3.86587	4.31	4.15992	3.98648	3.95922	3.96124	4.08018	4.62713	4.24436	4.75589	4.19871	3.97007	4.37256	4.01556	4.20264	4.52585
DYNLT3	8.24243	9.91824	10.0575	9.2948	10.1635	8.39727	8.34364	6.31844	9.7965	8.98959	10.2834	9.5078	9.33316	10.6928	7.69161	9.89373	9.68099	9.55946	8.07794	9.81699	10.4121	9.57584	10.5579	8.99449	9.27419	10.5013	8.16377	8.47357	9.22077	7.73495	10.4779	9.43147	10.5035	9.91005	7.61871	10.268	10.2139	9.39501	10.9321	9.56594	6.80595	10.299	7.67693	9.8553	10.6347	6.21595	10.0886	9.8158	9.971
EFEMP2	6.06929	7.03533	9.67551	4.68707	7.95911	6.65385	5.26589	4.6202	8.23927	7.26908	3.79066	7.90678	4.52886	7.95245	5.55943	7.84962	6.73545	5.36194	6.82072	4.39474	7.93069	8.78043	5.83393	4.22651	7.55698	7.1233	7.04105	5.81922	8.32887	4.70109	7.85727	7.87616	8.37763	8.41423	7.16468	8.2006	7.70769	7.06031	7.89779	7.25528	4.8316	8.63106	5.20026	8.35944	8.08245	5.291	8.23866	8.20567	8.3565
EMP3	9.19373	8.63746	9.71557	5.27762	8.15039	6.47687	9.01011	5.42145	10.1018	8.78643	9.455	9.80941	10.113	9.16447	7.26484	9.33386	9.285	7.21596	8.12311	8.82543	10.5678	8.23656	6.91356	3.96204	8.75152	10.8928	7.10468	5.67513	7.35714	6.41754	10.5488	9.72856	10.5854	10.8728	6.36009	10.4734	9.32361	8.44406	9.51747	9.53098	4.67644	10.2414	5.78322	9.85702	10.4177	4.82761	10.2746	9.48763	10.133
F3	6.70508	7.09944	8.23106	7.00693	6.60931	8.22547	3.33497	5.33771	8.04533	9.07605	9.84666	8.99195	4.84746	6.47107	7.77858	8.48075	7.69295	7.53063	7.99954	5.06823	9.16226	5.44374	6.28842	6.97419	8.05427	7.69149	8.28531	4.99562	5.59918	4.42622	6.76904	7.90589	9.24576	9.33901	7.68131	8.92672	9.89773	8.32432	8.77031	8.07078	6.17716	8.21203	8.46109	8.1482	8.69424	6.70855	9.85697	8.34806	9.20482
FBXO17	5.59803	4.5843	6.07249	5.3239	4.84726	4.88245	4.70556	4.4292	6.48123	6.63621	6.45907	6.50367	6.69124	6.27827	4.23122	5.00065	4.77724	4.91761	5.59643	5.0335	6.29989	4.96495	4.95215	4.88824	6.6681	6.33082	6.47481	4.82562	5.07701	4.58543	5.1448	5.11952	6.9347	6.57201	5.94959	6.41223	7.31777	6.87461	5.79761	4.51711	4.56579	6.65333	4.32338	6.04906	6.32291	4.39713	6.13225	6.14996	7.67441
FLJ11286	6.80884	7.64286	8.68236	4.45003	7.41038	5.23829	8.54018	4.87701	7.63506	8.93167	5.79868	9.16403	6.53229	8.05555	6.27904	7.91417	7.00704	5.33371	6.71117	7.05191	8.80948	7.44212	6.00628	4.60923	8.64684	7.74847	7.42729	6.90311	7.23758	5.95868	7.69996	7.21592	8.60997	8.87845	5.79467	8.43105	8.09614	7.32639	8.27049	7.34299	5.71447	8.12437	6.81693	7.91759	8.6271	6.62146	8.52216	8.25246	8.45774
MSN	9.14848	9.50513	10.2585	9.05109	8.74934	7.43828	10.3479	6.45866	10.3592	9.6855	9.94913	9.76254	9.21592	10.6943	8.49033	10.7145	9.8801	6.36731	9.36889	9.93966	10.7251	9.70768	7.54139	4.86864	9.89453	10.0377	9.83096	7.4285	9.22407	8.12904	10.2681	10.2998	10.6735	10.4599	8.72693	9.83825	10.5776	9.97134	10.7603	10.3538	7.72069	10.3229	8.89779	10.2061	10.4926	7.99873	10.2875	10.4204	10.6294
NSUN5	7.89953	5.83781	7.57412	7.79007	7.43724	6.79305	7.47751	5.93901	7.40688	7.28743	7.74938	6.88604	7.45619	6.64049	5.08189	6.40029	5.93248	5.50836	5.50127	8.53987	6.69393	7.14965	6.42106	7.66688	6.95266	7.24583	7.28719	6.81881	7.10411	5.97093	7.43399	6.61387	6.8847	6.3908	5.18292	6.61353	6.76014	6.8337	7.27607	6.81376	5.79261	6.39678	5.3459	6.00886	7.54088	5.2973	6.92685	6.73552	5.99826
PDPN	6.41503	7.06227	8.84098	3.91092	6.31148	4.34674	4.15923	4.37036	10.417	8.00934	3.75423	7.813	3.76209	5.4636	5.44744	7.26259	5.96867	5.15303	5.86383	4.18177	10.0732	7.19881	6.119	3.6085	8.24087	6.38503	6.74729	4.45449	6.7304	4.26395	9.32506	6.49221	10.3006	8.45088	4.53522	9.72698	9.55305	8.5741	9.4473	7.68416	4.06729	10.1919	5.70904	7.98485	10.0971	4.44062	8.84306	9.28203	9.93585
PGCP	5.31435	6.63614	8.78106	4.83765	7.52244	6.38561	4.52075	4.83681	6.47997	5.75547	5.66998	6.91436	7.01339	6.83226	5.28444	7.91279	7.6725	7.09944	5.14767	4.61109	7.5134	7.7874	6.26812	5.89952	7.67197	6.8555	6.82819	6.84351	6.1615	7.20201	6.85037	7.9855	8.02657	7.46516	5.80571	6.47497	7.24656	6.73045	7.85386	6.08801	5.0453	8.10893	5.66363	7.2805	7.66285	5.25155	7.842	7.94609	6.59571
PPCS	9.13982	9.19898	9.23774	8.19541	9.18701	9.21332	8.97561	7.80903	8.67834	8.19743	8.00681	8.40082	9.04996	8.92378	7.60783	9.54339	9.40791	10.0645	6.67361	9.29463	9.39079	8.75606	9.53902	8.37634	8.88967	9.37262	9.5466	10.0153	9.75737	9.1219	9.5343	9.37403	8.8732	9.04869	7.00005	8.09759	8.60388	8.41024	8.65048	7.34527	4.87374	9.25366	8.26847	8.58946	8.81699	6.32429	9.0073	8.30503	8.83223
RAC3	5.15361	4.8279	4.40235	5.66581	4.18295	4.73255	4.29703	5.27135	5.05509	4.77558	6.06507	4.34166	6.62633	4.91356	5.05113	4.24915	4.4427	4.95806	5.01667	4.57072	4.25729	4.68747	5.44101	4.93661	5.09928	4.85912	4.93247	4.98781	5.28333	5.26675	4.41608	4.12746	4.23697	4.36584	4.89833	4.30179	4.51932	5.73111	4.36802	4.38229	5.45981	4.98245	4.57857	4.62236	4.17513	4.32253	4.84059	4.32468	4.9707
SERPING1	9.73914	9.69672	10.0204	4.25867	9.09075	6.14389	4.09743	5.24271	8.40988	6.80274	3.9741	10.0119	3.9591	8.87732	8.04141	10.2938	10.0249	6.69758	9.5463	4.29875	9.85028	9.97123	7.71336	4.25244	7.31135	7.30544	8.9851	8.53872	9.66383	6.59112	8.82518	10.7173	11.3336	9.87393	7.93767	9.81253	9.30943	7.49515	9.57648	11.5087	4.99042	8.4279	8.51628	9.789	8.60302	7.44685	9.86496	10.0212	10.2207
SHANK1	4.76615	4.51031	4.56635	5.1662	4.34396	4.65837	4.83606	4.51351	4.49516	4.5473	4.67589	4.53361	4.79905	4.59227	4.68254	4.50151	4.71558	4.76019	5.33131	4.70946	4.43336	4.3547	4.30882	4.50893	4.29099	4.44344	4.42494	4.95425	4.46798	4.74217	4.74887	4.42225	4.33162	4.64507	4.42347	4.56806	4.04329	4.15558	4.23517	4.76798	4.67167	4.62316	4.68136	4.50744	4.26434	4.73605	4.30297	4.33963	4.45782
SLC25A20	5.77569	5.65211	7.19274	5.76588	5.9657	5.94268	6.60598	4.43322	4.96413	6.06802	6.22625	6.28461	6.76915	5.72329	5.68382	7.3626	6.5741	5.84852	5.35804	5.56118	6.75457	6.41117	6.02987	6.32308	7.26573	5.58417	5.35215	5.6335	5.58918	5.57743	6.03141	7.49524	7.60609	7.28132	6.5464	6.53485	7.15325	7.33894	6.86702	6.00262	5.56165	6.37724	4.78084	7.0344	7.24273	5.75962	7.88915	7.68985	6.85682
SLC2A10	5.2595	6.01734	9.6643	5.32748	7.97269	7.51238	4.19445	4.36651	8.09633	8.8632	3.87504	7.97726	3.85773	8.99715	4.74632	7.10922	5.92583	5.89408	5.41385	4.03169	7.95522	8.19889	5.92263	5.89679	8.64141	6.60549	7.45559	5.63345	7.08682	5.28137	7.10083	7.79875	7.43161	8.83367	6.50579	7.44292	7.65685	6.86232	8.1518	7.87098	4.88312	8.7228	5.63218	7.79129	8.33441	4.90085	8.9189	8.76813	8.26788
STEAP3	6.20704	5.90453	7.54064	7.08518	6.35666	4.93101	5.62515	4.34173	8.18801	6.55941	8.78965	6.97824	5.58441	8.41121	6.51132	6.1754	5.88438	4.81345	5.16727	6.32957	8.83585	5.34755	4.77103	7.32952	6.37223	7.55613	6.52899	5.39266	5.78791	6.24627	8.13746	6.20696	8.92719	8.22226	4.44172	7.78572	8.44643	6.2728	8.25351	8.11331	5.01628	7.16538	6.29991	7.82914	9.03624	5.19588	8.81736	8.48832	9.32563
SWAP70	6.26873	7.30181	7.30692	5.32957	6.65313	6.21872	9.1266	4.66834	7.23822	7.42764	6.86379	7.14294	7.29274	7.47549	6.17057	8.36266	7.54663	5.88207	5.48514	7.30423	7.93734	7.46261	5.71584	6.82356	6.04884	6.79228	7.29046	5.44355	6.65783	6.09679	6.95859	7.68392	7.93586	7.587	5.90616	6.80424	7.89983	6.96618	7.73567	7.06883	4.71596	6.9907	6.49617	7.25636	7.51479	5.47638	7.77811	6.79972	7.05477
TIMP1	11.3784	11.9592	12.7214	11.1033	12.0715	8.93869	9.58233	8.61743	12.5667	10.7794	10.0379	11.3561	11.6873	12.0353	11.3822	10.5675	10.0014	10.3925	9.57055	11.0088	12.7656	11.514	11.7088	7.65226	10.3714	12.4158	11.2295	11.9879	11.0942	9.79362	12.5948	11.8919	12.6459	11.8115	10.965	12.0926	11.9532	11.3852	12.5177	11.164	8.58673	12.2334	8.12898	12.2819	13.0809	6.65458	11.7425	12.1408	11.8417
TMEM22	4.59779	5.53252	7.83861	8.56935	5.1644	4.5459	5.8693	4.9275	6.63008	8.39046	7.77855	8.63698	7.3702	5.69583	6.63329	6.84657	5.75538	5.05732	4.61818	7.97721	8.72739	4.73519	5.72782	6.3635	7.9168	7.21782	7.16942	5.74571	4.9824	4.39355	7.55817	5.47466	7.54263	8.46963	5.17442	6.9895	8.19955	7.00075	7.88094	6.94024	6.1403	9.62289	4.37977	7.48433	8.6632	5.31995	8.30083	7.5005	8.02038
TRIP6	7.64108	6.36585	8.49723	6.38149	7.12256	5.36714	8.0468	4.89676	8.5057	8.2381	7.87002	8.00784	8.08369	8.32775	6.70166	7.52167	6.02135	5.36881	5.64002	8.08746	8.35881	8.43573	5.71355	7.2441	7.53784	7.85828	6.45185	6.22987	7.706	6.20419	7.96351	7.48767	8.24042	8.10431	4.83179	8.12039	8.07355	6.67452	8.22005	7.16072	5.73725	8.02965	7.22594	8.44759	8.904	7.41091	8.59626	7.80856	8.34985
[truncated: 476 more columns]

## Sheet: 855 significant genes
	OS_time_months			PFS_time_months
	Pearson coefficient	P	N	Pearson coefficient	P	N
ABBA.1	0.192	0	525	0.186	0	525
ABCA1	-0.164	0	525	-0.146	0.001	525
ABCA5	-0.142	0.001	525	-0.149	0.001	525
ABCC3	-0.122	0.005	525	-0.16	0	525
ABHD11	-0.118	0.007	525	-0.114	0.009	525
ABHD3	-0.122	0.005	525	-0.144	0.001	525
ABI1	0.121	0.005	525	0.173	0	525
ACAA2	-0.143	0.001	525	-0.169	0	525
ACOX2	-0.144	0.001	525	-0.16	0	525
ACP2	-0.133	0.002	525	-0.14	0.001	525
ACR	0.171	0	525	0.121	0.005	525
ACTN1	-0.154	0	525	-0.16	0	525
ADAM22	0.215	0	525	0.241	0	525
ADAM9	-0.123	0.005	525	-0.129	0.003	525
ADAMTS13	0.188	0	525	0.173	0	525
ADAMTS7	0.131	0.003	525	0.143	0.001	525
ADM	-0.153	0	525	-0.174	0	525
ADORA2A	0.122	0.005	525	0.116	0.008	525
ADRA1A	0.148	0.001	525	0.128	0.003	525
AEBP1	-0.229	0	525	-0.217	0	525
AHNAK2	-0.125	0.004	525	-0.141	0.001	525
AK3L1	-0.168	0	525	-0.168	0	525
AKAP6	0.15	0.001	525	0.196	0	525
ALDH1L1	-0.162	0	525	-0.116	0.008	525
ALDOAP2	0.128	0.003	525	0.146	0.001	525
ALPI	0.117	0.007	525	0.116	0.008	525
AMN	0.151	0.001	525	0.179	0	525
AMPD3	-0.13	0.003	525	-0.133	0.002	525
ANGPT1	-0.139	0.001	525	-0.151	0.001	525
ANKRD26	0.175	0	525	0.218	0	525
ANP32B	0.117	0.007	525	0.129	0.003	525
ANP32C	0.119	0.006	525	0.132	0.002	525
ANXA1	-0.171	0	525	-0.207	0	525
ANXA2	-0.14	0.001	525	-0.204	0	525
ANXA2P2	-0.181	0	525	-0.209	0	525
APOBEC3C	-0.162	0	525	-0.164	0	525
APOBEC3G	-0.177	0	525	-0.204	0	525
APOF	0.146	0.001	525	0.126	0.004	525
AQP4	-0.128	0.003	525	-0.139	0.001	525
AQP7	0.176	0	525	0.143	0.001	525
ARHGAP25	-0.157	0	525	-0.15	0.001	525
ARHGEF16	0.144	0.001	525	0.149	0.001	525
ARL3	0.117	0.007	525	0.134	0.002	525
ARL4C	-0.167	0	525	-0.182	0	525
ARNTL	-0.131	0.003	525	-0.154	0	525
ARRB1	0.118	0.007	525	0.139	0.001	525
ASAHL	-0.167	0	525	-0.16	0	525
ASB13	0.132	0.003	525	0.17	0	525
ASCC1	0.134	0.002	525	0.13	0.003	525
ATF3	-0.138	0.002	525	-0.12	0.006	525
ATP2A1	0.161	0	525	0.154	0	525
ATP2B1	-0.2	0	525	-0.186	0	525
ATP5C1	0.246	0	525	0.206	0	525
ATRX	-0.118	0.007	525	-0.119	0.006	525
ATXN2L	0.129	0.003	525	0.177	0	525
B3GALNT1	-0.167	0	525	-0.147	0.001	525
B4GALT7	-0.167	0	525	-0.125	0.004	525
BACE2	-0.12	0.006	525	-0.126	0.004	525
BCAP29	-0.146	0.001	525	-0.113	0.009	525
BCL2A1	-0.133	0.002	525	-0.156	0	525
BCL3	-0.116	0.008	525	-0.137	0.002	525
BDH1	-0.182	0	525	-0.179	0	525
BHLHB2	-0.12	0.006	525	-0.136	0.002	525
BHLHB3	-0.134	0.002	525	-0.141	0.001	525
BHLHB9	-0.143	0.001	525	-0.144	0.001	525
BICD1	-0.17	0	525	-0.181	0	525
BLM	-0.14	0.001	525	-0.135	0.002	525
BMP2	0.13	0.003	525	0.145	0.001	525
BSCL2	-0.173	0	525	-0.125	0.004	525
BST2	-0.15	0.001	525	-0.166	0	525
BTNL2	0.156	0	525	0.131	0.003	525
C10orf10	-0.13	0.003	525	-0.113	0.009	525
C10orf18	0.139	0.001	525	0.162	0	525
C10orf28	0.14	0.001	525	0.121	0.006	525
C10orf97	0.122	0.005	525	0.166	0	525
C11orf63	-0.132	0.002	525	-0.141	0.001	525
C13orf18	-0.214	0	525	-0.239	0	525
C14orf118	0.132	0.002	525	0.133	0.002	525
C14orf45	-0.144	0.001	525	-0.127	0.004	525
C17orf59	0.132	0.002	525	0.14	0.001	525
C17orf88	0.113	0.009	525	0.122	0.005	525
C1orf107	-0.138	0.002	525	-0.131	0.003	525
C1orf78	-0.129	0.003	525	-0.115	0.008	525
C1QA	-0.127	0.003	525	-0.125	0.004	525
C1QB	-0.116	0.008	525	-0.121	0.006	525
C1QTNF1	-0.127	0.003	525	-0.121	0.005	525
C1RL	-0.227	0	525	-0.207	0	525
C1S	-0.194	0	525	-0.179	0	525
C20orf10	0.141	0.001	525	0.135	0.002	525
C20orf42	0.116	0.008	525	0.132	0.002	525
C21orf62	-0.135	0.002	525	-0.176	0	525
C3AR1	-0.123	0.005	525	-0.124	0.004	525
C5orf15	-0.132	0.002	525	-0.176	0	525
C5orf21	-0.153	0	525	-0.138	0.002	525
C6orf48	0.114	0.009	525	0.131	0.003	525
C7orf25	-0.136	0.002	525	-0.123	0.005	525
C9orf27	0.145	0.001	525	0.13	0.003	525
C9orf6	-0.149	0.001	525	-0.153	0	525
C9orf95	-0.148	0.001	525	-0.145	0.001	525
CA12	-0.126	0.004	525	-0.148	0.001	525
CA5A	0.143	0.001	525	0.128	0.003	525
CADPS2	-0.121	0.005	525	-0.13	0.003	525
CALCR	0.169	0	525	0.121	0.005	525
CAMK2B	-0.145	0.001	525	-0.121	0.005	525
CAPG	-0.15	0.001	525	-0.186	0	525
CARD14	0.132	0.002	525	0.138	0.002	525
CARD9	-0.115	0.008	525	-0.13	0.003	525
CASP1	-0.166	0	525	-0.175	0	525
CASP4	-0.153	0	525	-0.184	0	525
CAST	-0.131	0.003	525	-0.171	0	525
CBARA1	0.133	0.002	525	0.174	0	525
CBR1	-0.218	0	525	-0.257	0	525
CCDC109B	-0.17	0	525	-0.223	0	525
CCDC46	-0.208	0	525	-0.178	0	525
CCDC64	0.147	0.001	525	0.133	0.002	525
CCL2	-0.203	0	525	-0.201	0	525
CCNB1IP1	0.157	0	525	0.148	0.001	525
CCR1	-0.132	0.002	525	-0.147	0.001	525
CCR5	-0.124	0.005	525	-0.152	0	525
CCT3	0.15	0.001	525	0.15	0.001	525
CD14	-0.158	0	525	-0.171	0	525
CD163	-0.157	0	525	-0.153	0	525
CD180	-0.117	0.007	525	-0.127	0.004	525
CD300A	-0.118	0.007	525	-0.14	0.001	525
CD302	-0.131	0.003	525	-0.122	0.005	525
CD44	-0.154	0	525	-0.152	0	525
CD58	-0.131	0.003	525	-0.209	0	525
CD63	-0.119	0.007	525	-0.164	0	525
CD97	-0.125	0.004	525	-0.136	0.002	525
CDC123	0.136	0.002	525	0.144	0.001	525
CDH16	0.143	0.001	525	0.121	0.005	525
CDH20	0.162	0	525	0.209	0	525
CDH7	0.158	0	525	0.175	0	525
CDR1	0.175	0	525	0.167	0	525
CEBPD	-0.151	0.001	525	-0.15	0.001	525
CECR1	-0.135	0.002	525	-0.157	0	525
CENTD1	-0.146	0.001	525	-0.151	0.001	525
CENTD3	-0.136	0.002	525	-0.152	0	525
CFH	-0.121	0.006	525	-0.127	0.004	525
CFI	-0.156	0	525	-0.195	0	525
CFLAR	-0.157	0	525	-0.14	0.001	525
CHI3L1	-0.209	0	525	-0.269	0	525
CHI3L2	-0.147	0.001	525	-0.146	0.001	525
CHL1	-0.237	0	525	-0.265	0	525
CHPT1	-0.123	0.005	525	-0.141	0.001	525
CHST2	-0.213	0	525	-0.216	0	525
CHSY1	-0.161	0	525	-0.141	0.001	525
CIDEB	-0.19	0	525	-0.168	0	525
CISD1	0.185	0	525	0.139	0.001	525
CLDN10	-0.115	0.008	525	-0.13	0.003	525
CLEC2B	-0.159	0	525	-0.164	0	525
CLEC5A	-0.217	0	525	-0.232	0	525
CLIC1	-0.149	0.001	525	-0.221	0	525
CLIP1	-0.174	0	525	-0.113	0.009	525
CLN5	-0.159	0	525	-0.165	0	525
CNDP2	-0.144	0.001	525	-0.14	0.001	525
CNGA3	-0.133	0.002	525	-0.142	0.001	525
CNIH3	-0.129	0.003	525	-0.138	0.001	525
CNKSR1	0.114	0.009	525	0.125	0.004	525
COL16A1	-0.146	0.001	525	-0.118	0.007	525
COL5A2	-0.14	0.001	525	-0.15	0.001	525
COL9A3	-0.147	0.001	525	-0.119	0.006	525
COMMD3	0.147	0.001	525	0.137	0.002	525
COPZ2	-0.146	0.001	525	-0.156	0	525
CORO1A	-0.183	0	525	-0.164	0	525
CP	-0.138	0.002	525	-0.124	0.004	525
CPB1	0.129	0.003	525	0.164	0	525
CPD	-0.128	0.003	525	-0.134	0.002	525
CPVL	-0.12	0.006	525	-0.153	0	525
CRTAC1	0.127	0.003	525	0.204	0	525
CRYAA	0.15	0.001	525	0.127	0.003	525
CS	0.123	0.005	525	0.122	0.005	525
CSGlcA.T	-0.155	0	525	-0.152	0	525
CSRP1	-0.193	0	525	-0.206	0	525
CSTA	-0.155	0	525	-0.157	0	525
CTBP2	0.171	0	525	0.154	0	525
CTNNA1	-0.13	0.003	525	-0.117	0.007	525
CTSB	-0.14	0.001	525	-0.147	0.001	525
CTSL1	-0.137	0.002	525	-0.127	0.004	525
CTSS	-0.13	0.003	525	-0.124	0.004	525
CTSZ	-0.135	0.002	525	-0.147	0.001	525
CUEDC2	0.148	0.001	525	0.157	0	525
CUL7	-0.161	0	525	-0.141	0.001	525
CUTL2	0.121	0.006	525	0.155	0	525
CXCL14	-0.155	0	525	-0.207	0	525
CXCR4	-0.126	0.004	525	-0.12	0.006	525
CXorf15	0.12	0.006	525	0.143	0.001	525
CYB561	-0.154	0	525	-0.166	0	525
CYB561D2	-0.15	0.001	525	-0.135	0.002	525
CYB5R1	-0.166	0	525	-0.181	0	525
CYB5R2	-0.166	0	525	-0.164	0	525
CYBB	-0.156	0	525	-0.149	0.001	525
CYBRD1	-0.125	0.004	525	-0.138	0.002	525
CYP27A1	-0.131	0.003	525	-0.127	0.004	525
CYP2E1	0.182	0	525	0.21	0	525
DALRD3	-0.165	0	525	-0.135	0.002	525
DAP	-0.132	0.002	525	-0.147	0.001	525
DCT	0.161	0	525	0.195	0	525
DCTD	-0.197	0	525	-0.227	0	525
DDB2	-0.178	0	525	-0.182	0	525
DDX50	0.123	0.005	525	0.153	0	525
DENND2A	-0.179	0	525	-0.135	0.002	525
DGKE	0.147	0.001	525	0.122	0.005	525
DGKZ	-0.14	0.001	525	-0.115	0.008	525
DHRS2	0.261	0	525	0.21	0	525
DHX58	-0.144	0.001	525	-0.149	0.001	525
DIRAS3	-0.229	0	525	-0.197	0	525
DKFZP586H2123	-0.183	0	525	-0.174	0	525
DKK3	-0.185	0	525	-0.15	0.001	525
DLC1	-0.132	0.002	525	-0.121	0.006	525
DLL3	0.125	0.004	525	0.168	0	525
DNAH9	-0.137	0.002	525	-0.129	0.003	525
DNAJC10	-0.154	0	525	-0.136	0.002	525
DNAJC3	-0.119	0.006	525	-0.122	0.005	525
DNTT	0.13	0.003	525	0.12	0.006	525
DPY19L1	-0.155	0	525	-0.171	0	525
DPYD	-0.171	0	525	-0.193	0	525
DRAM	-0.171	0	525	-0.181	0	525
DRG2	-0.221	0	525	-0.184	0	525
DUOX2	0.144	0.001	525	0.118	0.007	525
DUSP21	0.129	0.003	525	0.121	0.005	525
DUSP3	-0.136	0.002	525	-0.114	0.009	525
DUSP5	-0.141	0.001	525	-0.129	0.003	525
DUSP6	-0.185	0	525	-0.188	0	525
DUSP9	0.116	0.008	525	0.158	0	525
DYNLT3	-0.24	0	525	-0.293	0	525
DYRK1A	0.118	0.007	525	0.133	0.002	525
ECHDC2	-0.135	0.002	525	-0.179	0	525
EDG2	-0.139	0.001	525	-0.115	0.008	525
EDG6	0.134	0.002	525	0.149	0.001	525
EEF1D	0.137	0.002	525	0.123	0.005	525
EFEMP1	-0.138	0.002	525	-0.153	0	525
EFEMP2	-0.305	0	525	-0.284	0	525
EFNA2	0.159	0	525	0.158	0	525
EFNB2	-0.159	0	525	-0.193	0	525
EGR1	-0.125	0.004	525	-0.121	0.006	525
EIF3E	0.144	0.001	525	0.142	0.001	525
EIF3H	0.149	0.001	525	0.138	0.002	525
ELA2B	0.159	0	525	0.118	0.007	525
ELOVL1	-0.14	0.001	525	-0.151	0.001	525
ELOVL2	-0.148	0.001	525	-0.152	0	525
EMID1	-0.129	0.003	525	-0.133	0.002	525
EMILIN1	-0.174	0	525	-0.137	0.002	525
EMP1	-0.149	0.001	525	-0.146	0.001	525
EMP3	-0.212	0	525	-0.253	0	525
EPO	0.148	0.001	525	0.124	0.005	525
ERCC6	0.15	0.001	525	0.12	0.006	525
ETV5	-0.165	0	525	-0.192	0	525
EXT2	-0.124	0.004	525	-0.144	0.001	525
EXTL3	-0.145	0.001	525	-0.117	0.007	525
EYA2	-0.129	0.003	525	-0.119	0.006	525
F13A1	-0.122	0.005	525	-0.149	0.001	525
F2	0.124	0.004	525	0.142	0.001	525
F3	-0.218	0	525	-0.251	0	525
FABP5	-0.115	0.008	525	-0.18	0	525
FABP7	-0.178	0	525	-0.199	0	525
FAH	-0.122	0.005	525	-0.152	0	525
FAM3C	-0.132	0.002	525	-0.152	0	525
FAM46A	-0.138	0.001	525	-0.151	0.001	525
FAM50B	-0.116	0.008	525	-0.153	0	525
FAM60A	0.133	0.002	525	0.137	0.002	525
FBLN5	-0.186	0	525	-0.142	0.001	525
FBXO17	-0.224	0	525	-0.227	0	525
FBXO3	-0.119	0.006	525	-0.115	0.008	525
FCER1G	-0.121	0.006	525	-0.133	0.002	525
FCGBP	-0.115	0.008	525	-0.134	0.002	525
FCGR2A	-0.132	0.002	525	-0.141	0.001	525
FCGR2B	-0.172	0	525	-0.2	0	525
FCGR3B	-0.122	0.005	525	-0.137	0.002	525
FEM1C	-0.124	0.004	525	-0.115	0.008	525
FES	-0.172	0	525	-0.124	0.004	525
FGFR3	-0.141	0.001	525	-0.117	0.007	525
FKBP11	-0.12	0.006	525	-0.139	0.001	525
FKBP6	0.176	0	525	0.176	0	525
FLJ11151	-0.179	0	525	-0.172	0	525
FLJ11286	-0.215	0	525	-0.225	0	525
FLJ13236	-0.12	0.006	525	-0.114	0.009	525
FLJ20035	-0.126	0.004	525	-0.136	0.002	525
FLJ20699	-0.165	0	525	-0.151	0.001	525
FLJ21963	-0.186	0	525	-0.206	0	525
FLNC	-0.158	0	525	-0.172	0	525
FMOD	-0.219	0	525	-0.195	0	525
FNDC3B	-0.13	0.003	525	-0.129	0.003	525
FNDC4	-0.133	0.002	525	-0.126	0.004	525
FOXH1	0.146	0.001	525	0.138	0.002	525
FRAG1	-0.151	0	525	-0.121	0.005	525
FRMD4B	-0.158	0	525	-0.139	0.001	525
FTL	-0.135	0.002	525	-0.118	0.007	525
FTSJ2	-0.157	0	525	-0.158	0	525
FUT4	-0.145	0.001	525	-0.17	0	525
FUT5	0.149	0.001	525	0.142	0.001	525
FZD1	-0.144	0.001	525	-0.133	0.002	525
FZD7	-0.19	0	525	-0.196	0	525
GAL3ST4	-0.173	0	525	-0.188	0	525
GALC	-0.167	0	525	-0.147	0.001	525
GALNT2	-0.131	0.003	525	-0.14	0.001	525
GAS7	-0.137	0.002	525	-0.116	0.008	525
GATA2	0.121	0.005	525	0.184	0	525
GBP1	-0.16	0	525	-0.16	0	525
GCA	-0.162	0	525	-0.164	0	525
GCLM	-0.121	0.006	525	-0.131	0.003	525
GDAP2	0.161	0	525	0.133	0.002	525
GDI2	0.159	0	525	0.161	0	525
GDPD2	-0.132	0.002	525	-0.147	0.001	525
GFRA1	0.169	0	525	0.173	0	525
GLB1L	-0.141	0.001	525	-0.123	0.005	525
GLIPR1	-0.114	0.009	525	-0.176	0	525
GLT8D1	-0.123	0.005	525	-0.137	0.002	525
GMPR	-0.118	0.007	525	-0.124	0.004	525
GNA12	-0.125	0.004	525	-0.147	0.001	525
GNG12	-0.191	0	525	-0.201	0	525
GNS	-0.138	0.002	525	-0.139	0.001	525
GOLGA8A	0.139	0.001	525	0.147	0.001	525
GP1BB	0.143	0.001	525	0.143	0.001	525
GPC5	-0.118	0.007	525	-0.113	0.009	525
GPNMB	-0.141	0.001	525	-0.147	0.001	525
GPR44	0.124	0.004	525	0.162	0	525
GPR65	-0.146	0.001	525	-0.164	0	525
GPRASP1	-0.221	0	525	-0.156	0	525
GPRIN2	0.13	0.003	525	0.138	0.002	525
GRB10	-0.141	0.001	525	-0.15	0.001	525
GRIK1	-0.132	0.002	525	-0.122	0.005	525
GUCA1B	0.161	0	525	0.152	0	525
GYG2	-0.122	0.005	525	-0.117	0.007	525
GYPE	0.146	0.001	525	0.116	0.008	525
H1F0	0.115	0.009	525	0.181	0	525
H2AFY2	0.195	0	525	0.243	0	525
HBQ1	0.146	0.001	525	0.145	0.001	525
HBZ	0.155	0	525	0.136	0.002	525
HCN3	0.147	0.001	525	0.166	0	525
HCRP1	0.14	0.001	525	0.165	0	525
HCRTR2	0.224	0	525	0.121	0.005	525
HDAC3	-0.13	0.003	525	-0.126	0.004	525
HDGF	0.127	0.004	525	0.121	0.006	525
HDHD3	-0.165	0	525	-0.137	0.002	525
HEBP1	-0.16	0	525	-0.182	0	525
HEPH	-0.125	0.004	525	-0.122	0.005	525
HFE	-0.141	0.001	525	-0.159	0	525
HIST1H1E	0.133	0.002	525	0.117	0.007	525
HIST1H3B	0.15	0.001	525	0.153	0	525
HIST1H4B	0.16	0	525	0.152	0	525
HIST1H4E	0.125	0.004	525	0.126	0.004	525
HIST3H2A	0.21	0	525	0.192	0	525
HK2	-0.128	0.003	525	-0.12	0.006	525
HLA.F	-0.121	0.005	525	-0.141	0.001	525
HOMER1	-0.161	0	525	-0.136	0.002	525
HOXD10	-0.118	0.007	525	-0.114	0.009	525
HPS1	-0.129	0.003	525	-0.152	0	525
HRAS	-0.137	0.002	525	-0.115	0.008	525
HRASLS3	-0.188	0	525	-0.191	0	525
HRH1	-0.15	0.001	525	-0.164	0	525
HS2ST1	-0.121	0.006	525	-0.121	0.006	525
HSF2BP	0.155	0	525	0.12	0.006	525
HSP90B1	-0.116	0.008	525	-0.144	0.001	525
HSPA14	0.15	0.001	525	0.137	0.002	525
HSPA5	-0.146	0.001	525	-0.166	0	525
HSPB1	-0.122	0.005	525	-0.131	0.003	525
HYPE	-0.186	0	525	-0.147	0.001	525
IDS	-0.17	0	525	-0.188	0	525
IFI30	-0.12	0.006	525	-0.158	0	525
IFI35	-0.153	0	525	-0.181	0	525
IFIH1	-0.144	0.001	525	-0.16	0	525
IFITM2	-0.118	0.007	525	-0.127	0.004	525
IFITM3	-0.123	0.005	525	-0.143	0.001	525
IFNGR2	-0.162	0	525	-0.16	0	525
IFNW1	0.139	0.001	525	0.128	0.003	525
IFT57	-0.141	0.001	525	-0.115	0.008	525
IGFALS	0.141	0.001	525	0.121	0.005	525
IGFBP2	-0.195	0	525	-0.18	0	525
IGFBP3	-0.125	0.004	525	-0.136	0.002	525
IGFBP5	-0.156	0	525	-0.121	0.005	525
IL10RB	-0.18	0	525	-0.188	0	525
IL13RA1	-0.123	0.005	525	-0.172	0	525
IL13RA2	-0.119	0.007	525	-0.127	0.004	525
IL17RA	-0.156	0	525	-0.15	0.001	525
IL17RB	-0.114	0.009	525	-0.12	0.006	525
IL1RAP	-0.139	0.001	525	-0.155	0	525
IL5	0.126	0.004	525	0.133	0.002	525
IL8	-0.132	0.002	525	-0.146	0.001	525
INADL	0.128	0.003	525	0.129	0.003	525
IQCE	-0.17	0	525	-0.122	0.005	525
IQCG	-0.201	0	525	-0.178	0	525
IRAK4	-0.14	0.001	525	-0.115	0.008	525
IRF1	-0.122	0.005	525	-0.123	0.005	525
IRF7	-0.139	0.001	525	-0.152	0	525
ISG20	-0.143	0.001	525	-0.146	0.001	525
ISG20L1	-0.154	0	525	-0.159	0	525
ITGA2B	0.132	0.002	525	0.131	0.003	525
ITGA7	-0.124	0.005	525	-0.129	0.003	525
ITGAM	-0.124	0.005	525	-0.147	0.001	525
ITGB2	-0.117	0.007	525	-0.157	0	525
ITPKC	-0.152	0	525	-0.142	0.001	525
ITPR1	-0.118	0.007	525	-0.121	0.005	525
JPH2	0.167	0	525	0.168	0	525
KCNE4	-0.146	0.001	525	-0.177	0	525
KCNJ9	0.14	0.001	525	0.136	0.002	525
KCNMB1	-0.114	0.009	525	-0.141	0.001	525
KDELR2	-0.114	0.009	525	-0.134	0.002	525
KIAA0323	-0.199	0	525	-0.218	0	525
KIAA0415	-0.134	0.002	525	-0.125	0.004	525
KIAA0495	-0.234	0	525	-0.251	0	525
KIAA0746	-0.138	0.002	525	-0.172	0	525
KIAA0895	-0.148	0.001	525	-0.143	0.001	525
KIAA0913	0.171	0	525	0.203	0	525
KIAA1199	-0.119	0.007	525	-0.15	0.001	525
KIF3B	-0.138	0.002	525	-0.116	0.008	525
KLHDC8A	-0.137	0.002	525	-0.14	0.001	525
KLHL26	-0.174	0	525	-0.189	0	525
KLHL4	-0.116	0.008	525	-0.121	0.005	525
KLK13	0.113	0.009	525	0.121	0.006	525
KLK2	0.141	0.001	525	0.139	0.001	525
L1TD1	0.119	0.007	525	0.142	0.001	525
LAIR1	-0.131	0.003	525	-0.135	0.002	525
LAMA2	-0.144	0.001	525	-0.126	0.004	525
LAP3	-0.145	0.001	525	-0.172	0	525
LAPTM5	-0.13	0.003	525	-0.132	0.002	525
LATS1	0.155	0	525	0.145	0.001	525
LBA1	-0.143	0.001	525	-0.123	0.005	525
LCP2	-0.148	0.001	525	-0.165	0	525
LDB1	0.153	0	525	0.187	0	525
LDHA	-0.137	0.002	525	-0.181	0	525
LGALS1	-0.145	0.001	525	-0.196	0	525
LGALS3	-0.166	0	525	-0.235	0	525
LGALS3BP	-0.119	0.006	525	-0.152	0	525
LGALS8	-0.168	0	525	-0.172	0	525
LGALS9	-0.128	0.003	525	-0.126	0.004	525
LHFPL2	-0.168	0	525	-0.185	0	525
LHX5	0.14	0.001	525	0.13	0.003	525
LIF	-0.121	0.005	525	-0.145	0.001	525
LILRB1	-0.141	0.001	525	-0.121	0.006	525
LIMK2	-0.144	0.001	525	-0.133	0.002	525
LIN28	0.137	0.002	525	0.131	0.003	525
LITAF	-0.197	0	525	-0.215	0	525
LMAN2	-0.141	0.001	525	-0.124	0.004	525
LOC26010	-0.193	0	525	-0.195	0	525
LOC51035	0.122	0.005	525	0.141	0.001	525
LOC541469	0.138	0.002	525	0.128	0.003	525
LOC93349	-0.145	0.001	525	-0.163	0	525
LOH11CR2A	-0.141	0.001	525	-0.132	0.002	525
LOXL1	-0.134	0.002	525	-0.156	0	525
LPIN2	-0.115	0.009	525	-0.127	0.004	525
LRPAP1	-0.132	0.002	525	-0.139	0.001	525
LSP1	-0.141	0.001	525	-0.148	0.001	525
LTF	-0.151	0.001	525	-0.182	0	525
LY75	-0.115	0.008	525	-0.146	0.001	525
LY96	-0.148	0.001	525	-0.159	0	525
LYZ	-0.126	0.004	525	-0.143	0.001	525
LZTS1	-0.131	0.003	525	-0.134	0.002	525
M6PRBP1	-0.113	0.009	525	-0.147	0.001	525
MAFF	-0.128	0.003	525	-0.115	0.008	525
MAGEC1	0.119	0.007	525	0.138	0.001	525
MAN1C1	-0.126	0.004	525	-0.139	0.001	525
MAN2B2	-0.132	0.003	525	-0.129	0.003	525
MAOB	-0.183	0	525	-0.237	0	525
MAP2K7	0.131	0.003	525	0.139	0.001	525
MAP9	-0.15	0.001	525	-0.121	0.006	525
MAPK8	0.224	0	525	0.198	0	525
MDFI	0.137	0.002	525	0.152	0	525
MDFIC	-0.121	0.006	525	-0.15	0.001	525
MDK	-0.187	0	525	-0.208	0	525
MED8	-0.153	0	525	-0.142	0.001	525
MEF2D	0.139	0.001	525	0.197	0	525
MEOX2	-0.179	0	525	-0.192	0	525
MFSD5	-0.123	0.005	525	-0.119	0.006	525
MGAT1	-0.153	0	525	-0.118	0.007	525
MGC14376	-0.146	0.001	525	-0.145	0.001	525
MICALL2	-0.144	0.001	525	-0.162	0	525
MINA	-0.158	0	525	-0.147	0.001	525
MLANA	0.139	0.001	525	0.124	0.004	525
MLLT10	0.144	0.001	525	0.175	0	525
MLN	0.178	0	525	0.132	0.002	525
MLNR	0.208	0	525	0.155	0	525
MOSC2	-0.14	0.001	525	-0.146	0.001	525
MOXD1	-0.148	0.001	525	-0.196	0	525
MR1	-0.155	0	525	-0.165	0	525
MRC2	-0.146	0.001	525	-0.148	0.001	525
MS4A3	0.135	0.002	525	0.146	0.001	525
MSN	-0.248	0	525	-0.247	0	525
MSRB2	0.177	0	525	0.215	0	525
MT1E	-0.134	0.002	525	-0.184	0	525
MTHFD2	0.16	0	525	0.184	0	525
MUC6	0.212	0	525	0.178	0	525
MVP	-0.14	0.001	525	-0.128	0.003	525
MX1	-0.146	0.001	525	-0.156	0	525
MXI1	0.137	0.002	525	0.168	0	525
MXRA5	-0.12	0.006	525	-0.122	0.005	525
MXRA8	-0.172	0	525	-0.163	0	525
MYCN	0.127	0.003	525	0.137	0.002	525
MYD88	-0.179	0	525	-0.217	0	525
MYO7A	-0.136	0.002	525	-0.13	0.003	525
NAGA	-0.152	0	525	-0.15	0.001	525
NAGPA	-0.144	0.001	525	-0.151	0.001	525
NCOA4	0.19	0	525	0.169	0	525
NDRG1	-0.131	0.003	525	-0.121	0.005	525
NDST4	0.125	0.004	525	0.158	0	525
NEK11	-0.147	0.001	525	-0.137	0.002	525
NET1	0.114	0.009	525	0.183	0	525
NFE2L3	-0.119	0.007	525	-0.153	0	525
NFIX	0.132	0.002	525	0.115	0.008	525
NKX2.8	0.181	0	525	0.151	0	525
NME3	-0.118	0.007	525	-0.118	0.007	525
NME5	-0.136	0.002	525	-0.152	0	525
NMI	-0.17	0	525	-0.195	0	525
NNAT	-0.137	0.002	525	-0.147	0.001	525
NNMT	-0.154	0	525	-0.196	0	525
NOL3	-0.165	0	525	-0.15	0.001	525
NPEPL1	-0.126	0.004	525	-0.123	0.005	525
NQO2	-0.144	0.001	525	-0.139	0.001	525
NR2E1	-0.141	0.001	525	-0.163	0	525
NSUN5	-0.237	0	525	-0.233	0	525
NTAN1	-0.141	0.001	525	-0.123	0.005	525
NYX	0.152	0	525	0.134	0.002	525
OAS1	-0.134	0.002	525	-0.148	0.001	525
OAS3	-0.144	0.001	525	-0.151	0	525
OCLM	0.138	0.002	525	0.143	0.001	525
OPRD1	0.183	0	525	0.155	0	525
OPRL1	0.147	0.001	525	0.16	0	525
OR2W1	0.115	0.008	525	0.125	0.004	525
OR7C2	0.134	0.002	525	0.117	0.007	525
OSBPL10	-0.147	0.001	525	-0.154	0	525
OSBPL3	-0.117	0.007	525	-0.162	0	525
OSMR	-0.159	0	525	-0.163	0	525
P2RY5	-0.158	0	525	-0.188	0	525
P4HA2	-0.113	0.009	525	-0.133	0.002	525
PAM	-0.134	0.002	525	-0.145	0.001	525
PAPD1	0.131	0.003	525	0.184	0	525
PAQR5	0.16	0	525	0.148	0.001	525
PAR5	0.125	0.004	525	0.181	0	525
PARD3	0.153	0	525	0.227	0	525
PARP12	-0.123	0.005	525	-0.151	0.001	525
PARVA	-0.193	0	525	-0.199	0	525
PAX9	0.159	0	525	0.166	0	525
PBEF1	-0.157	0	525	-0.169	0	525
PCBP3	0.199	0	525	0.197	0	525
PCDH11X	0.157	0	525	0.18	0	525
PCDH9	-0.142	0.001	525	-0.12	0.006	525
PCDHGA1	0.132	0.002	525	0.142	0.001	525
PCDHGA11	0.158	0	525	0.133	0.002	525
PCDHGA3	0.185	0	525	0.119	0.006	525
PCNXL2	-0.205	0	525	-0.145	0.001	525
PCSK1	-0.126	0.004	525	-0.135	0.002	525
PCSK5	-0.155	0	525	-0.128	0.003	525
PDCD1LG2	-0.118	0.007	525	-0.124	0.005	525
PDGFA	-0.18	0	525	-0.179	0	525
PDGFD	-0.133	0.002	525	-0.162	0	525
PDHA2	0.134	0.002	525	0.121	0.006	525
PDIA4	-0.135	0.002	525	-0.155	0	525
PDLIM4	-0.156	0	525	-0.201	0	525
PDPN	-0.216	0	525	-0.242	0	525
PDSS1	0.133	0.002	525	0.16	0	525
PDZD7	0.176	0	525	0.132	0.002	525
PEO1	0.125	0.004	525	0.15	0.001	525
PGCP	-0.228	0	525	-0.237	0	525
PGK2	0.125	0.004	525	0.12	0.006	525
PHF11	-0.17	0	525	-0.208	0	525
PHKA2	-0.127	0.004	525	-0.162	0	525
PHLDA3	-0.197	0	525	-0.174	0	525
PI15	0.197	0	525	0.128	0.003	525
PIGB	-0.16	0	525	-0.171	0	525
PIPOX	-0.142	0.001	525	-0.167	0	525
PIR	-0.131	0.003	525	-0.15	0.001	525
PKD2	-0.173	0	525	-0.136	0.002	525
PLA2G5	-0.155	0	525	-0.168	0	525
PLAT	-0.156	0	525	-0.183	0	525
PLAUR	-0.123	0.005	525	-0.143	0.001	525
PLCB1	0.115	0.008	525	0.17	0	525
PLCG2	-0.118	0.007	525	-0.121	0.006	525
PLEK	-0.126	0.004	525	-0.15	0.001	525
PLEKHA4	-0.142	0.001	525	-0.138	0.002	525
PLEKHQ1	-0.201	0	525	-0.167	0	525
PLK3	-0.153	0	525	-0.134	0.002	525
PLOD2	-0.158	0	525	-0.139	0.001	525
PLP2	-0.122	0.005	525	-0.193	0	525
PLS3	-0.122	0.005	525	-0.135	0.002	525
PLSCR1	-0.172	0	525	-0.198	0	525
PLTP	-0.142	0.001	525	-0.127	0.003	525
PMP22	-0.161	0	525	-0.133	0.002	525
PNPLA4	-0.12	0.006	525	-0.176	0	525
POSTN	-0.17	0	525	-0.187	0	525
POU2F3	0.162	0	525	0.117	0.008	525
PPA1	0.177	0	525	0.145	0.001	525
PPARA	0.133	0.002	525	0.156	0	525
PPCS	-0.207	0	525	-0.236	0	525
PPY2	0.127	0.004	525	0.133	0.002	525
PRDM16	0.147	0.001	525	0.141	0.001	525
PRDX1	-0.12	0.006	525	-0.123	0.005	525
PRG2	0.163	0	525	0.141	0.001	525
PRM2	0.199	0	525	0.13	0.003	525
PROZ	0.136	0.002	525	0.114	0.009	525
PRPS2	-0.171	0	525	-0.196	0	525
PRR5	-0.164	0	525	-0.123	0.005	525
PRY	0.154	0	525	0.12	0.006	525
PSCD4	-0.137	0.002	525	-0.126	0.004	525
PSCDBP	-0.13	0.003	525	-0.153	0	525
PSEN2	-0.157	0	525	-0.133	0.002	525
PTCH1	0.128	0.003	525	0.17	0	525
PTGS1	-0.142	0.001	525	-0.144	0.001	525
PTPN9	-0.146	0.001	525	-0.116	0.008	525
PTPRC	-0.131	0.003	525	-0.145	0.001	525
PTPRJ	0.122	0.005	525	0.119	0.006	525
PTPRO	-0.115	0.008	525	-0.116	0.008	525
PTRF	-0.173	0	525	-0.167	0	525
PTX3	-0.182	0	525	-0.194	0	525
PVRL1	0.149	0.001	525	0.15	0.001	525
PYCARD	-0.121	0.006	525	-0.145	0.001	525
PYGL	-0.15	0.001	525	-0.171	0	525
RAB36	-0.196	0	525	-0.198	0	525
RABL5	-0.119	0.006	525	-0.131	0.003	525
RAC3	0.227	0	525	0.208	0	525
RAG2	0.114	0.009	525	0.151	0.001	525
RANBP17	0.228	0	525	0.224	0	525
RAP2A	0.126	0.004	525	0.137	0.002	525
RARRES2	-0.168	0	525	-0.164	0	525
RARRES3	-0.136	0.002	525	-0.137	0.002	525
RBMS1	-0.116	0.008	525	-0.138	0.001	525
RBP1	-0.202	0	525	-0.251	0	525
RBPJL	0.12	0.006	525	0.119	0.006	525
RCAN1	-0.124	0.004	525	-0.121	0.005	525
RDBP	0.173	0	525	0.132	0.002	525
REM1	0.17	0	525	0.191	0	525
RFC2	-0.13	0.003	525	-0.115	0.008	525
RFTN1	-0.144	0.001	525	-0.144	0.001	525
RFXAP	0.121	0.005	525	0.131	0.003	525
RGN	-0.168	0	525	-0.178	0	525
RGS1	-0.12	0.006	525	-0.124	0.004	525
RGS16	-0.139	0.001	525	-0.139	0.001	525
RHBDF1	-0.114	0.009	525	-0.119	0.006	525
RIC8A	-0.129	0.003	525	-0.15	0.001	525
RIN1	-0.167	0	525	-0.127	0.004	525
RIPK1	-0.139	0.001	525	-0.135	0.002	525
RNASE2	-0.139	0.001	525	-0.19	0	525
RNASE6	-0.119	0.006	525	-0.129	0.003	525
RNF122	0.169	0	525	0.131	0.003	525
RNF32	0.144	0.001	525	0.216	0	525
ROBO4	0.119	0.006	525	0.144	0.001	525
RPA4	0.129	0.003	525	0.139	0.001	525
RPL10	0.167	0	525	0.117	0.007	525
RPL18A	0.123	0.005	525	0.116	0.008	525
RPL22	0.123	0.005	525	0.137	0.002	525
RPL3	0.117	0.007	525	0.152	0	525
RPL31	0.114	0.009	525	0.134	0.002	525
RPL36A	0.177	0	525	0.137	0.002	525
RPL39L	-0.115	0.008	525	-0.13	0.003	525
RPL5	0.136	0.002	525	0.136	0.002	525
RPL7A	0.176	0	525	0.152	0	525
RPRM	0.125	0.004	525	0.121	0.006	525
RPS16	0.156	0	525	0.139	0.001	525
RPS28	0.153	0	525	0.142	0.001	525
RPS29	0.127	0.004	525	0.118	0.007	525
RPS3	0.119	0.006	525	0.138	0.002	525
RPS4X	0.151	0.001	525	0.126	0.004	525
RREB1	0.119	0.006	525	0.117	0.007	525
RTP4	-0.143	0.001	525	-0.157	0	525
S100A11	-0.116	0.008	525	-0.187	0	525
S100A8	-0.142	0.001	525	-0.168	0	525
S100A9	-0.127	0.003	525	-0.169	0	525
SAA3P	0.133	0.002	525	0.123	0.005	525
SAMD9	-0.143	0.001	525	-0.152	0	525
SAMSN1	-0.134	0.002	525	-0.132	0.002	525
SC65	-0.129	0.003	525	-0.123	0.005	525
SCG2	-0.134	0.002	525	-0.165	0	525
SCG5	-0.171	0	525	-0.21	0	525
SDC2	-0.169	0	525	-0.148	0.001	525
SDF4	-0.169	0	525	-0.135	0.002	525
SEC24D	-0.146	0.001	525	-0.136	0.002	525
SEC31B	0.115	0.008	525	0.16	0	525
SEC61A2	0.128	0.003	525	0.162	0	525
SEC61G	-0.166	0	525	-0.142	0.001	525
SEMA3E	-0.144	0.001	525	-0.121	0.005	525
SEMA4G	0.155	0	525	0.208	0	525
SEPHS1	0.162	0	525	0.211	0	525
SERPINA3	-0.163	0	525	-0.168	0	525
SERPINB1	-0.116	0.008	525	-0.154	0	525
SERPINB6	-0.162	0	525	-0.169	0	525
SERPINE1	-0.135	0.002	525	-0.155	0	525
SERPINF1	-0.142	0.001	525	-0.116	0.008	525
SERPING1	-0.223	0	525	-0.204	0	525
SGCG	0.13	0.003	525	0.182	0	525
SGSH	-0.16	0	525	-0.123	0.005	525
SH3BP2	-0.122	0.005	525	-0.129	0.003	525
SHANK1	0.217	0	525	0.217	0	525
SIGLEC9	-0.15	0.001	525	-0.183	0	525
SIL1	-0.174	0	525	-0.16	0	525
SIPA1L1	-0.201	0	525	-0.172	0	525
SKAP2	-0.154	0	525	-0.18	0	525
SKI	0.151	0.001	525	0.131	0.003	525
SLC12A2	-0.119	0.006	525	-0.115	0.008	525
SLC12A7	-0.162	0	525	-0.178	0	525
SLC16A4	-0.114	0.009	525	-0.14	0.001	525
SLC17A2	0.153	0	525	0.161	0	525
SLC18A3	0.116	0.008	525	0.13	0.003	525
SLC1A3	-0.125	0.004	525	-0.118	0.007	525
SLC22A18	-0.154	0	525	-0.155	0	525
SLC22A4	-0.14	0.001	525	-0.136	0.002	525
SLC22A5	-0.128	0.003	525	-0.156	0	525
SLC22A6	0.118	0.007	525	0.119	0.006	525
SLC24A6	-0.208	0	525	-0.15	0.001	525
SLC25A20	-0.248	0	525	-0.228	0	525
SLC25A24	-0.123	0.005	525	-0.158	0	525
SLC27A3	-0.188	0	525	-0.215	0	525
SLC2A10	-0.215	0	525	-0.238	0	525
SLC2A3	-0.16	0	525	-0.123	0.005	525
SLC2A5	-0.114	0.009	525	-0.136	0.002	525
SLC2A9	-0.12	0.006	525	-0.134	0.002	525
SLC33A1	-0.134	0.002	525	-0.133	0.002	525
SLC43A3	-0.209	0	525	-0.2	0	525
SLC4A3	-0.214	0	525	-0.195	0	525
SLC7A7	-0.115	0.008	525	-0.139	0.001	525
SLCO5A1	0.15	0.001	525	0.122	0.005	525
SMAD9	0.166	0	525	0.158	0	525
SMPDL3A	-0.145	0.001	525	-0.123	0.005	525
SMS	-0.155	0	525	-0.136	0.002	525
SMYD3	0.116	0.008	525	0.136	0.002	525
SNX10	-0.182	0	525	-0.204	0	525
SOD2	-0.127	0.004	525	-0.13	0.003	525
SP100	-0.13	0.003	525	-0.167	0	525
SP110	-0.118	0.007	525	-0.15	0.001	525
SPA17	-0.115	0.008	525	-0.121	0.005	525
SPATA20	-0.12	0.006	525	-0.123	0.005	525
SPATA6	-0.171	0	525	-0.17	0	525
SPP1	-0.189	0	525	-0.178	0	525
SPRY2	-0.134	0.002	525	-0.138	0.001	525
SPRY4	-0.146	0.001	525	-0.153	0	525
SRD5A2	0.147	0.001	525	0.131	0.003	525
SREBF1	-0.163	0	525	-0.155	0	525
SRPX2	-0.123	0.005	525	-0.168	0	525
SSH3	-0.163	0	525	-0.17	0	525
SSPN	-0.156	0	525	-0.138	0.001	525
ST5	-0.123	0.005	525	-0.113	0.009	525
STAB1	-0.144	0.001	525	-0.123	0.005	525
STAM	0.128	0.003	525	0.165	0	525
STAT3	-0.142	0.001	525	-0.138	0.002	525
STBD1	-0.157	0	525	-0.158	0	525
STEAP3	-0.204	0	525	-0.256	0	525
STK32B	-0.144	0.001	525	-0.124	0.005	525
SUSD5	0.123	0.005	525	0.145	0.001	525
SUV39H2	0.142	0.001	525	0.167	0	525
SWAP70	-0.206	0	525	-0.208	0	525
SYNC1	-0.14	0.001	525	-0.123	0.005	525
SYNPO	-0.157	0	525	-0.153	0	525
SYNPO2L	0.118	0.007	525	0.155	0	525
TAF5	0.118	0.007	525	0.145	0.001	525
TAGLN	-0.124	0.005	525	-0.114	0.009	525
TAGLN2	-0.154	0	525	-0.196	0	525
TAPBPL	-0.159	0	525	-0.136	0.002	525
TBC1D1	-0.151	0.001	525	-0.183	0	525
TBC1D22B	0.158	0	525	0.121	0.005	525
TBX4	0.15	0.001	525	0.131	0.003	525
tcag7.1314	-0.195	0	525	-0.235	0	525
TCF25	0.139	0.001	525	0.117	0.007	525
TCF3	0.115	0.009	525	0.137	0.002	525
TCTA	-0.192	0	525	-0.192	0	525
TCTN1	-0.162	0	525	-0.164	0	525
TCTN2	-0.132	0.002	525	-0.137	0.002	525
TEP1	-0.146	0.001	525	-0.137	0.002	525
TFAM	0.126	0.004	525	0.13	0.003	525
TFAP4	0.118	0.007	525	0.132	0.002	525
TFDP2	0.124	0.004	525	0.138	0.001	525
TGFBI	-0.123	0.005	525	-0.181	0	525
THBS4	-0.129	0.003	525	-0.12	0.006	525
THNSL1	0.138	0.001	525	0.194	0	525
THNSL2	-0.142	0.001	525	-0.166	0	525
TIAL1	0.14	0.001	525	0.136	0.002	525
TIMP1	-0.214	0	525	-0.266	0	525
TLR1	-0.16	0	525	-0.158	0	525
TLR2	-0.113	0.009	525	-0.136	0.002	525
TLR3	-0.123	0.005	525	-0.13	0.003	525
TLX3	0.129	0.003	525	0.115	0.008	525
TMBIM1	-0.199	0	525	-0.211	0	525
TMBIM4	-0.119	0.006	525	-0.116	0.008	525
TMEM140	-0.134	0.002	525	-0.134	0.002	525
TMEM158	-0.153	0	525	-0.171	0	525
TMEM168	-0.125	0.004	525	-0.134	0.002	525
TMEM176A	-0.161	0	525	-0.158	0	525
TMEM176B	-0.178	0	525	-0.173	0	525
TMEM22	-0.223	0	525	-0.217	0	525
TMEM5	-0.138	0.001	525	-0.162	0	525
TNC	-0.148	0.001	525	-0.187	0	525
TNFAIP3	-0.124	0.004	525	-0.138	0.002	525
TNFAIP6	-0.187	0	525	-0.213	0	525
TNFRSF11B	-0.145	0.001	525	-0.132	0.002	525
TNFRSF12A	-0.128	0.003	525	-0.175	0	525
TNFRSF1A	-0.175	0	525	-0.207	0	525
TNFSF4	-0.134	0.002	525	-0.129	0.003	525
TNIP1	-0.146	0.001	525	-0.121	0.006	525
TNNI1	0.128	0.003	525	0.116	0.008	525
TNNI3	0.116	0.008	525	0.117	0.007	525
TNR	0.124	0.004	525	0.145	0.001	525
TNRC4	0.117	0.007	525	0.17	0	525
TOP3B	0.172	0	525	0.159	0	525
TPP1	-0.114	0.009	525	-0.115	0.009	525
TPPP3	-0.213	0	525	-0.189	0	525
TPST1	-0.115	0.008	525	-0.116	0.008	525
TRAF5	-0.121	0.006	525	-0.118	0.007	525
TREM2	-0.14	0.001	525	-0.161	0	525
TRIM14	-0.137	0.002	525	-0.148	0.001	525
TRIM21	-0.144	0.001	525	-0.145	0.001	525
TRIM22	-0.157	0	525	-0.141	0.001	525
TRIM46	0.157	0	525	0.123	0.005	525
TRIM48	0.156	0	525	0.16	0	525
TRIM5	-0.164	0	525	-0.18	0	525
TRIM6.TRIM34	-0.158	0	525	-0.157	0	525
TRIP4	-0.199	0	525	-0.261	0	525
TRIP6	-0.205	0	525	-0.205	0	525
TRPM3	-0.149	0.001	525	-0.149	0.001	525
TRPV6	0.12	0.006	525	0.148	0.001	525
TSHR	0.156	0	525	0.158	0	525
TSPAN13	-0.128	0.003	525	-0.133	0.002	525
TTC26	-0.146	0.001	525	-0.167	0	525
TTN	0.165	0	525	0.148	0.001	525
TUBA1C	-0.122	0.005	525	-0.181	0	525
TXNDC15	-0.152	0	525	-0.166	0	525
TXNRD2	0.151	0.001	525	0.148	0.001	525
UBE1L	-0.143	0.001	525	-0.121	0.006	525
UBE2D4	-0.145	0.001	525	-0.136	0.002	525
UBE3C	-0.136	0.002	525	-0.118	0.007	525
UCHL5IP	-0.149	0.001	525	-0.122	0.005	525
UEVLD	-0.118	0.007	525	-0.116	0.008	525
UGCG	-0.126	0.004	525	-0.147	0.001	525
UGP2	-0.142	0.001	525	-0.163	0	525
UPP1	-0.139	0.001	525	-0.164	0	525
USP3	0.125	0.004	525	0.134	0.002	525
UTF1	0.119	0.006	525	0.137	0.002	525
UTP20	-0.134	0.002	525	-0.15	0.001	525
VCAM1	-0.132	0.002	525	-0.123	0.005	525
VDAC2	0.183	0	525	0.161	0	525
VIPR2	0.114	0.009	525	0.155	0	525
VPS26A	0.193	0	525	0.148	0.001	525
VPS72	0.131	0.003	525	0.128	0.003	525
VSIG4	-0.115	0.008	525	-0.126	0.004	525
WAC	0.132	0.002	525	0.2	0	525
WBSCR16	-0.146	0.001	525	-0.134	0.002	525
WEE1	-0.132	0.002	525	-0.123	0.005	525
WISP1	-0.118	0.007	525	-0.133	0.002	525
WWTR1	-0.152	0	525	-0.185	0	525
XKR8	-0.148	0.001	525	-0.192	0	525
YIPF1	-0.189	0	525	-0.203	0	525
ZBTB32	0.175	0	525	0.14	0.001	525
ZG16	0.153	0	525	0.122	0.005	525
ZIC3	0.199	0	525	0.21	0	525
ZMYM6	-0.134	0.002	525	-0.136	0.002	525
ZNF12	-0.155	0	525	-0.125	0.004	525
ZNF192	0.117	0.007	525	0.181	0	525
ZNF205	0.132	0.002	525	0.146	0.001	525
ZNF208	0.187	0	525	0.171	0	525
ZNF22	0.116	0.008	525	0.146	0.001	525
ZNF248	0.141	0.001	525	0.188	0	525
ZNF257	0.156	0	525	0.134	0.002	525
ZNF492	0.181	0	525	0.182	0	525
ZNF528	-0.155	0	525	-0.157	0	525
ZNF646	0.12	0.006	525	0.135	0.002	525
ZNF74	0.116	0.008	525	0.137	0.002	525
ZNF771	0.157	0	525	0.147	0.001	525
ZNF804A	0.132	0.002	525	0.151	0.001	525
ZSCAN2	0.117	0.008	525	0.136	0.002	525
